# Supplementary material for: A four-season study quantifying the weekly external training loads during different between match microcycle lengths in professional rugby league
Source: PLoS One. 2022 Jan 31;17(1):e0263093. doi: 10.1371/journal.pone.0263093 (PMC8803197; doi:10.1371/journal.pone.0263093)
Supplement: S1 Data — (CSV) [file pone.0263093.s001.csv]

Player Anonymous Pseudonym	Head Coach Anonymous Pseudonym	Microcycle Number	Microcycle Length (days)	Number of Training Days	Duration (mins)	Total Distance (m)	m/min	High Accel Decel Distance (m)	Relative Accel Decel Distance	High-Speed Running (m)	Relative HSR	Sprint Distance (m)
1849595	3123001	1	7	3	74.27	6015.21979	80.98743	451.27	6.08	154.87	2.09	0
1849595	3123001	1	7	3	42.6	3184.1719	74.72565	204.62	4.8	342.85	8.05	8.73
1849595	3123001	1	7	3	49.42	2190.29474	44.31104	149.02	3.02	65.88	1.33	0
1849595	3123001	2	8	3	58.27	4336.97681	74.41877	222.28	3.81	57.34	0.98	0
1849595	3123001	2	8	3	38.77	2433.00208	62.75341	211.73	5.46	106.79	2.75	0
1849595	3123001	2	8	3	22.5	1764.25287	78.39382	100.23	4.45	11.18	0.5	0
1849595	3123001	3	7	3	42.42	3283.93901	77.39268	213.74	5.04	75.51	1.78	2
1849595	3123001	3	7	3	27.75	1624.39609	58.51325	105.71	3.81	78.81	2.84	0
1849595	3123001	4	6	3	38.13	2666.6265	69.90335	171.12	4.49	191.48	5.02	0
1849595	3123001	4	6	3	39.27	2439.10889	62.09992	195.56	4.98	149.57	3.81	0
1849595	3123001	4	6	3	47.55	2350.67432	49.43584	123.94	2.61	44.63	0.94	0
1849595	3123001	5	8	3	54.73	3985.56934	72.80753	330.8	6.04	211.12	3.86	0
1849595	3123001	5	8	3	46.93	3507.3031	74.72602	269.89	5.75	36.25	0.77	0
1849595	3123001	5	8	3	36.78	2276.10876	61.87488	220.14	5.99	95.14	2.59	0
1849595	3123001	6	7	3	53.62	4321.03683	80.57627	215.45	4.02	225.52	4.21	12.17
1849595	3123001	6	7	3	39.27	2910.67343	74.11606	172.07	4.38	218.24	5.56	0
1849595	3123001	6	7	3	20.68	1813.04681	87.59174	131.15	6.34	75.03	3.63	0
1849595	3123001	7	7	2	50.03	3800.30959	75.93077	198	3.96	158.45	3.17	0
1849595	3123001	7	7	2	24.85	2456.36301	98.82905	164.96	6.64	28.63	1.15	0
1849595	3123001	8	7	2	52.35	4314.96478	82.40799	272.05	5.2	88.05	1.68	0
1849595	3123001	8	7	2	26.87	1559.37012	58.04071	110.28	4.1	82.54	3.07	0
1849595	3123001	9	7	3	35.58	3429.92233	96.36553	152.55	4.29	31.54	0.89	20.45
1849595	3123001	9	7	3	33.27	3129.05615	94.03907	166.79	5.01	161.25	4.85	0
1849595	3123001	9	7	3	33.55	2823.19757	84.12012	189.68	5.65	77.6	2.31	0
1849595	3123001	10	7	3	53.75	4142.96198	77.06259	147.51	2.74	265.28	4.94	51.89
1849595	3123001	10	7	3	56.07	3711.51859	66.19044	263.66	4.7	71.17	1.27	0
1849595	3123001	10	7	3	50.45	3052.62524	60.49155	194.97	3.86	68.61	1.36	0
1849595	3123001	13	6	2	66.83	4561.20572	68.23096	203.34	3.04	73.76	1.1	0
1849595	3123001	13	6	2	30.2	1831.03809	60.60197	120.89	4	96.32	3.19	0
1849595	3123001	14	9	2	47.37	4510.38918	95.21783	275.99	5.83	507.16	10.71	26.32
1849595	3123001	14	9	2	46.02	2706.86475	58.81143	207.98	4.52	129.18	2.81	0
1849595	3123001	15	8	2	61.03	3585.29837	58.73366	186.82	3.06	107.69	1.76	0
1849595	3123001	15	8	2	33.97	2194.43506	64.58115	117.23	3.45	88.49	2.6	1.88
1849595	3123001	16	7	3	61.75	3667.00269	59.38225	369.35	5.98	140.21	2.27	0
1849595	3123001	16	7	3	40.57	3123.34753	76.96955	206.25	5.08	97.75	2.41	0
1849595	3123001	16	7	3	26.4	1505.33606	56.99692	96.9	3.67	95.95	3.63	0
1849595	3123001	17	5	2	52.02	2195.63669	42.20877	111.21	2.14	33.96	0.65	0
1849595	3123001	17	5	2	49.23	3140.63812	63.77405	156.11	3.17	153.95	3.13	0
1849595	3123001	20	8	3	54.82	4372.07153	79.74207	223.7	4.08	128.59	2.35	0
1849595	3123001	20	8	3	38.98	3098.18976	79.44959	162.94	4.18	119.01	3.05	4.16
1849595	3123001	20	8	3	27.58	1288.04886	46.68366	53.16	1.93	34.19	1.24	0
1849595	3123001	21	6	2	43.68	3430.04828	78.51207	104.42	2.39	37.51	0.86	0
1849595	3123001	21	6	2	33.73	1721.92407	51.0298	101.3	3	106	3.14	0
1849595	3123001	22	7	3	39.57	3002.93665	75.89402	219.11	5.54	114.78	2.9	0
1849595	3123001	22	7	3	27.38	1808.96606	66.04717	94.76	3.46	69.09	2.52	0
1849595	3123001	23	6	2	42.05	3145.80664	74.79183	163.74	3.89	68.22	1.62	0
1849595	3123001	23	6	2	39.2	2476.94775	63.16891	159.13	4.06	99.68	2.54	0
1849595	3123001	24	10	3	49.2	3826.57468	77.75931	313.06	6.36	32.37	0.66	0
1849595	3123001	24	10	3	40.35	2696.74539	66.82749	132.74	3.29	52.36	1.3	0
1849595	3123001	24	10	3	38.38	2100.56812	54.72605	119.09	3.1	85.62	2.23	0
1849595	3123001	25	5	2	31.33	2895.72571	92.37403	129.51	4.13	114.17	3.64	0
1849595	3123001	25	5	2	40.78	3140.9769	76.99762	85.81	2.1	98.71	2.42	0
1849595	3123001	26	7	3	20.87	1924.68106	92.20397	116.92	5.6	50.78	2.43	0
1849595	3123001	26	7	3	44.85	3125.71427	69.68719	147.45	3.29	174.35	3.89	2.08
1849595	3123001	27	8	3	46.92	3799.40114	80.95947	245.8	5.24	163.11	3.48	0
1849595	3123001	27	8	3	42.42	2939.89924	69.29475	172.11	4.06	104.27	2.46	0
1849595	3123001	27	8	3	39.6	3286.85364	82.99926	177.63	4.49	138.26	3.49	0
1849595	3123001	28	6	2	47.9	4208.44055	87.84849	220.93	4.61	295.26	6.16	0
1849595	3123001	28	6	2	46.2	3202.52808	69.29704	106.51	2.31	91.03	1.97	0
1849595	3123001	29	6	2	36.25	3091.79407	85.27205	153.29	4.23	183.87	5.07	0
1849595	3123001	29	6	2	45.18	2507.22748	55.486	113.23	2.51	94.49	2.09	1.4
1849595	3123001	30	8	3	59.27	4666.04077	78.71764	282.02	4.76	97.64	1.65	0
1849595	3123001	30	8	3	38.43	2954.84668	76.87373	198.87	5.17	94.78	2.47	0
1849595	3123001	30	8	3	40.07	2815.63153	70.25321	154.23	3.85	76.85	1.92	0
1849595	3123001	32	8	3	55.53	3969.21742	71.47193	275.34	4.96	115.63	2.08	0
1849595	3123001	32	8	3	36.07	2083.48318	57.74701	159.44	4.42	60.26	1.67	0
1849595	3123001	32	8	3	24.47	1872.10477	76.4858	77.11	3.15	38.21	1.56	0
1849595	3123001	33	7	3	56.77	4941.12076	87.02144	248.91	4.38	142.63	2.51	0
1849595	3123001	33	7	3	43.83	3396.79028	77.49331	161.27	3.68	131.86	3.01	0
1849595	3123001	33	7	3	40.63	2559.41238	62.97922	119.97	2.95	52.01	1.28	0
1849595	3123001	34	7	3	31.17	2197.22778	70.48723	93.32	2.99	57.54	1.85	0
1849595	3123001	34	7	3	42.15	2254.6976	53.48039	117.92	2.8	68.27	1.62	0
1849595	3123001	35	7	3	45.23	3391.507	74.95457	196.26	4.34	59.48	1.32	0
1849595	3123001	35	7	3	44.48	2880.13989	64.72443	169.34	3.81	68.5	1.54	0
1849595	3123001	35	7	3	31.22	1964.94614	62.91485	144.69	4.63	103.54	3.32	3.54
1849595	3123001	36	8	3	42.53	3380.17766	79.44107	187.73	4.41	141.87	3.34	0
1849595	3123001	36	8	3	37.38	3204.79236	85.71446	220.13	5.89	126.42	3.38	0
1849595	3123001	36	8	3	21.18	1574.64575	74.32483	98.4	4.65	29.63	1.4	0
1849595	3123001	38	7	3	53.78	4365.43406	81.14667	205.31	3.82	169.26001	3.15	0
1849595	3123001	38	7	3	56.32	4258.74669	75.61225	259.55	4.61	95.36	1.69	0
1849595	3123001	39	8	3	70.33	4562.19727	64.86536	326.8	4.65	154.96001	2.2	0
1849595	3123001	39	8	3	63.72	3907.36426	61.32405	251.29	3.94	186.27	2.92	0
1849595	3123001	39	8	3	42.37	2654.96118	62.66627	136.23	3.22	106.58	2.52	0
1849595	3123001	42	8	2	58.53	2968.70613	50.71143	20.73	0.35	417.05	7.13	0
1849595	3123001	42	8	2	58.33	2755.81067	47.23788	87.1	1.49	756.62	12.97	8.39
1849595	3123001	44	7	3	42.9	3501.96509	81.63089	133.86	3.12	226.05	5.27	0
1849595	3123001	44	7	3	54.83	2622.95825	47.8351	129.22	2.36	468.26999	8.54	168.96001
1849595	3123001	47	5	2	43.73	2485.94897	56.83858	165.86	3.79	89.9	2.06	0
1849595	3123001	47	5	2	40.3	2620.81348	65.03017	201.83	5.01	73.8	1.83	0
1849595	3123001	48	6	2	52.87	4222.82222	79.86173	238.35	4.51	174.89	3.31	0
1849595	3123001	48	6	2	31.85	1803.82471	56.61752	92.01	2.89	58.81	1.85	0
1849595	3123001	49	10	2	86.53	4859.56232	56.15578	337.02	3.89	123.45	1.43	6.98
1849595	3123001	49	10	2	46.28	3323.02032	71.77977	238.71	5.16	219.25	4.74	0
1849595	3123001	50	5	2	49.6	3016.59351	60.81147	226.32	4.56	262.31	5.29	0
1849595	3123001	50	5	2	25.38	2413.15625	95.06853	144.91	5.71	46.76	1.84	0
1849595	3123001	51	7	3	43.32	3484.69012	80.42799	182.82	4.22	263.89999	6.09	0
1849595	3123001	51	7	3	50.35	3511.4617	69.7212	247.74	4.92	117.13	2.33	0
1849595	3123001	51	7	3	46.2	3038.92038	65.76326	173.67	3.76	180.52	3.91	0
1849595	3123001	52	8	2	81.25	5909.85899	72.72957	424.52	5.22	432.25001	5.32	0
1849595	3123001	52	8	2	57.73	4204.22638	72.81012	356.47	6.17	161.02	2.79	0
1849595	3123001	53	7	2	44.38	4046.59457	91.16108	302.65	6.82	250.94	5.65	6.86
1849595	3123001	53	7	2	49.58	3853.94458	77.70232	326.69	6.59	135.73	2.74	0
1849595	3123001	54	6	2	53.33	3342.39111	62.66983	274.04001	5.14	150.96001	2.83	0
1849595	3123001	55	7	3	47.23	2966.23965	62.78221	172.26	3.65	249.17	5.28	0
1849595	3123001	55	7	3	50.8	3647.63617	71.78478	304.78	6	486.73999	9.58	0
1849595	3123001	55	7	3	23	1937.99097	84.22508	137.58	5.98	68.21	2.97	0
1849595	3123001	56	7	3	57.23	4322.94153	75.52727	293.17	5.12	342.63001	5.99	0
1849595	3123001	56	7	3	46.88	3420.5705	72.9496	314.99	6.72	117.27	2.5	0
1849595	3123001	56	7	3	37.2	3619.14014	97.25298	237.02	6.37	38.36	1.03	0
1849595	3123001	57	5	2	26.57	2400.685	90.34642	158.87	5.98	76.18	2.87	23.45
1849595	3123001	57	5	2	31.87	2522.59399	79.15055	202.23	6.35	70.83	2.22	0
1849595	3123001	58	8	2	46.83	2131.10815	45.50409	40.82	0.87	0.93	0.02	0
1849595	3123001	58	8	2	71.33	3679.36304	51.57986	263.88	3.7	226.56	3.18	19.12
1849595	3917050	59	10	3	56.27	3715.45679	66.02518	157.11	2.79	185.47	3.3	0
1849595	3917050	59	10	3	42.53	2852.97565	67.07492	245.66	5.78	373.28999	8.78	0
1849595	3917050	59	10	3	52.83	2631.99927	49.80367	162.62	3.08	53.76	1.02	0
1849595	3917050	60	5	2	47.48	2867.823	60.37798	265.30001	5.59	195.21	4.11	0
1849595	3917050	61	7	3	31.45	2293.49805	72.92522	167.52	5.33	82.1	2.61	0
1849595	3917050	63	9	4	26.83	1848.28284	68.88011	79.81	2.97	449.29999	16.75	0
1849595	3917050	63	9	4	51.8	3449.27756	66.57937	254.38	4.91	203.37	3.93	0
1849595	3917050	63	9	4	25.08	1688.41577	67.31226	117.96	4.7	60.37	2.41	0
1849595	3917050	64	6	3	28.87	2099.12305	72.70907	159.38	5.52	57.68	2	0
1849595	3917050	65	8	3	48.12	2728.13214	56.6916	196.88	4.09	36.56	0.76	0
1849595	3917050	65	8	3	56.13	3475.31311	61.90697	207.12	3.69	114.96	2.05	0
1849595	3917050	65	8	3	41.8	2726.13852	65.21472	141.26	3.38	80.83	1.93	0
1849595	3917050	68	5	2	47.77	3734.65765	78.17943	214.19	4.48	80.69	1.69	0
1849595	3917050	68	5	2	35.1	3354.51031	95.55694	218.08	6.21	70.96	2.02	8.33
1849595	3917050	69	9	2	43.92	3981.58844	90.63174	214.37	4.88	302.64	6.89	0
1849595	3917050	70	5	1	38.1	3773.26877	99.00821	147.03	3.86	114.12	3	0
1849595	7880324	72	6	3	31.02	2147.56	69.23407	205.08	6.61	140.05	4.51	0
1849595	7880324	72	6	3	54.97	3752.21997	68.25569	310.61	5.65	135.39	2.46	4.16
1849595	7880324	72	6	3	32.17	1496.22839	46.51487	141.66	4.4	67.56	2.1	0
1849595	7880324	73	9	4	45.15	4310.73025	95.44228	358.02	7.93	1131.09003	25.05	0
1849595	7880324	73	9	4	53.38	4281.87476	80.20745	417.89	7.83	310.81	5.82	1.27
1849595	7880324	73	9	4	42.53	3291.86673	77.39408	269.75	6.34	30.02	0.71	0
1849595	7880324	73	9	4	29.33	1587.37805	54.08505	149.68	5.1	36.01	1.23	0
1849595	7880324	74	5	2	75.17	4132.04932	54.97183	345.33001	4.59	110.71	1.47	0
1849595	7880324	74	5	2	25.67	1279.99707	49.87002	103.03	4.01	114.97	4.48	0
1849595	7880324	75	7	3	46.45	3577.98488	77.02763	253.67	5.46	81.16	1.75	0
1849595	7880324	75	7	3	45.18	3214.15402	71.11878	299.38	6.63	38.47	0.85	0
1849595	7880324	76	7	3	70.42	3323.23868	47.19091	184.73	2.62	69.87	0.99	0
1849595	7880324	76	7	3	43.15	3370.72635	78.08783	304.4	7.05	85.71	1.99	0
1849595	7880324	76	7	3	30	1674.99512	55.83317	167.41	5.58	66.67	2.22	0
1849595	7880324	77	7	3	51.43	3760.09872	73.1001	270.45	5.26	207.25001	4.03	53.55
1849595	7880324	77	7	3	37.13	2943.21118	79.23822	226.26	6.09	39.72	1.07	0
1849595	7880324	77	7	3	30.02	1690.49695	56.31861	100.16	3.34	78.59	2.62	0
1849595	7880324	80	7	3	55.27	4194.42365	75.87734	308.36	5.58	412.84999	7.47	0
1849595	7880324	80	7	3	40.63	3588.0291	88.27762	278.88	6.86	141.24	3.48	2.05
1849595	7880324	80	7	3	44.83	2509.71045	55.97867	136.81	3.05	62.28	1.39	0
1849595	7880324	81	8	2	31.87	2461.03418	77.18954	121.32	3.81	626.90002	19.67	0
1849595	7880324	81	8	2	39.35	3451.16406	87.67385	167.89	4.27	1142.68994	29.04	0
1849595	7880324	82	7	3	59.52	4095.16986	68.80441	318.14	5.35	50.17	0.84	0
1849595	7880324	82	7	3	40.23	3057.72177	75.99247	261.7	6.51	126.6	3.15	0
1849595	7880324	82	7	3	33.65	4195.59619	124.65314	146.22	4.35	1291.22998	38.37	0
1849595	7880324	84	6	2	55.2	3943.4325	71.43705	347.78	6.3	165.64	3	0
1849595	7880324	84	6	2	40.6	2079.80566	51.22674	122.49	3.02	53.85	1.33	0
1849595	7880324	85	5	2	41.67	2540.17178	60.95144	255.47	6.13	79.25	1.9	0
1849595	7880324	85	5	2	37.5	2057.51883	54.86717	108.58	2.9	69.32	1.85	0
1849595	7880324	86	8	3	37.18	3634.8047	97.75097	235.25	6.33	400.44	10.77	27.33
1849595	4075183	86	8	3	45.77	2728.52667	59.61517	230.26	5.03	110.33	2.41	0
1849595	4075183	86	8	3	50.45	2718.15601	53.87822	205.28999	4.07	74.9	1.48	0
1849595	4075183	87	5	1	35.4	1939.86707	54.7985	61.26	1.73	8.37	0.24	0
1849595	4075183	88	10	3	60.85	4650.67162	76.41946	483.73999	7.95	331.07	5.44	0
1849595	4075183	88	10	3	33.65	2632.54999	78.23018	196.4	5.84	90.95	2.7	0
1849595	4075183	88	10	3	25.33	1087.63708	42.93304	25.83	1.02	0	0	0
1849595	4075183	90	7	3	48.97	4497.44215	91.83076	347.5	7.1	237.09999	4.84	60.43
1849595	4075183	90	7	3	57.88	3404.71039	58.8065	264.65999	4.57	90.45	1.56	0
1849595	4075183	90	7	3	32.78	1941.54004	59.22339	112.68	3.44	16.51	0.5	0
1849595	4075183	91	7	3	27	1673.07193	61.94727	69.5	2.57	30.84	1.14	0
1849595	4075183	91	7	3	90.65	5272.98843	58.16512	450.95	4.97	142.8	1.58	0
1849595	4075183	91	7	3	42.67	2638.93066	61.84994	238.18	5.58	69.89	1.64	0
1849595	4075183	92	9	4	61	4164.65512	68.25923	317.87	5.21	593.57	9.73	11
1849595	4075183	92	9	4	62.73	3067.72302	48.89529	308.84999	4.92	57.85	0.92	0
1849595	4075183	92	9	4	81.52	4004.57654	49.12586	296.34	3.64	113.66	1.39	0
1849595	4075183	92	9	4	27.83	1818.63721	65.34026	151.3	5.44	57.34	2.06	0.18
1849595	4075183	94	7	2	43.92	2847.00714	64.80461	334.52	7.62	188.58	4.29	0.65
1849595	4075183	94	7	2	38.2	1742.80298	45.62311	137.87	3.61	90.22	2.36	0
1849595	4075183	95	9	4	84.5	5493.38721	65.0105	296.68001	3.51	337.26001	3.99	193.89999
1849595	4075183	95	9	4	44.12	2349.09961	53.23779	191.53	4.34	122.85	2.78	0
1849595	4075183	95	9	4	71.53	3169.48096	44.30765	348.2	4.87	104.31	1.46	0
1849595	4075183	95	9	4	32.17	1744.16504	55.19684	157.08	4.88	98.24	3.05	0
1849595	4075183	97	7	3	40.88	2714.07788	66.37564	223.93	5.48	121.37	2.97	0
1849595	4075183	97	7	3	59.27	3010.1983	50.79075	176.68	2.98	105.61	1.78	0
1849595	4075183	97	7	3	36.5	1982.03113	65.0981	208.71	5.72	103.73	2.84	0
1849595	4075183	100	5	2	40.02	1750.35455	43.73117	114.35	2.86	45.94	1.15	0
1849595	4075183	100	5	2	38.15	1856.28406	55.08752	130.94	3.43	49.36	1.29	0
1849595	4075183	101	7	3	42.3	2603.66467	61.54872	195.08	4.61	76.5	1.81	0
1849595	4075183	101	7	3	36.93	2832.40546	76.68864	249.84	6.77	105.42	2.85	0
1849595	4075183	101	7	3	18.73	1195.92627	80.27788	105.04	5.61	65.1	3.48	9.08
1849595	4075183	103	7	2	52.25	3676.26797	70.35201	280.95	5.38	125.31	2.4	0
1849595	4075183	104	5	3	53.9	3819.14508	70.85612	316.57	5.87	160.25	2.97	1.35
1849595	4075183	104	5	3	62.75	4381.802	70.41132	245.57	3.91	115.67	1.84	0
1849595	4075183	104	5	3	41.25	2605.16479	63.15551	206.00999	4.99	101.69	2.47	0
1849595	4075183	105	8	3	70.97	5197.91321	73.22964	435.92	6.14	320.15999	4.51	144.76
1849595	4075183	105	8	3	55.5	3328.44229	59.95609	237.5	4.28	132.78	2.39	0
1849595	4075183	105	8	3	27.98	1835.76794	65.60219	180.77	6.46	110.45	3.95	0
1849595	4075183	106	6	2	65.88	4000.36685	60.70958	422.1	6.41	156.06	2.37	2
1849595	4075183	106	6	2	34.5	1888.6366	54.74309	143.31	4.15	71.99	2.09	0
1849595	4075183	107	6	1	65.4	3684.7063	56.34107	331.72001	5.07	112.96	1.73	0
6070585	4075183	103	7	2	78.47	4158.44916	52.98951	187.89	2.39	182.3	2.32	0
6070585	4075183	103	7	2	52.25	3817.95694	73.06349	232.58	4.45	288.5	5.52	0
6070585	4075183	104	5	3	53.9	4044.07358	75.02919	223.52	4.15	238.44	4.42	2.72
6070585	4075183	104	5	3	58.07	3946.27173	67.96105	279.67	4.82	248.14	4.27	0
6070585	4075183	104	5	3	41.25	3101.49414	75.18774	269.84	6.54	247.89	6.01	22.94
6070585	4075183	105	8	3	70.97	4936.40115	69.54539	423.25	5.96	462.58	6.52	143.78001
6070585	4075183	105	8	3	55.5	3366.18686	60.63599	246.45	4.44	261.94999	4.72	4.57
6070585	4075183	105	8	3	27.98	2070.1731	76.49176	180.55	6.45	180.71001	6.46	0
6070585	4075183	106	6	2	65.88	3994.41382	60.61924	310.21	4.71	182.42	2.77	0.67
6070585	4075183	106	6	2	34.5	2125.72778	61.6153	163.47	4.74	260.37	7.55	7.42
6070585	4075183	107	6	1	65.4	3763.4939	57.54578	284.84999	4.36	242.22	3.7	4.09
6307103	3123001	48	6	2	32.17	3256.00391	101.22292	212.86	6.62	876.90002	27.26	32.16
6307103	3123001	51	7	3	73.28	4339.20462	59.2073	185.75	2.53	70.11	0.96	0
6307103	3123001	51	7	3	50.35	3455.24069	68.60491	94.48	1.88	29.65	0.59	0
6307103	3123001	51	7	3	41	3003.11792	73.24678	137.97	3.37	164.36	4.01	4.11
6307103	3123001	52	8	2	57.73	4268.5448	73.92401	171.91	2.98	121.52	2.1	0
6307103	3123001	53	7	2	44.38	3742.77744	84.31673	273.88	6.17	251.76	5.67	1.91
6307103	3917050	62	7	3	43.47	4017.06302	92.41001	46.88	1.08	510.41	11.74	0
6307103	3917050	62	7	3	54.52	3248.19556	59.56622	216.36	3.97	647	11.87	28.84
6307103	3917050	62	7	3	52.28	3158.69507	60.41495	137.69	2.63	188.53	3.61	19.39
6307103	3917050	63	9	4	38.17	2491.55591	65.28094	160.26	4.2	211.83	5.55	12.73
6307103	3917050	63	9	4	26.35	2041.87048	77.47907	101.63	3.86	109.02	4.14	3.43
6307103	7880324	73	9	4	42.53	2805.28241	65.95414	161.95	3.81	168.75	3.97	7.02
6307103	7880324	75	7	3	50.93	4865.8661	95.51152	188.18	3.69	892	17.51	32.98
6307103	7880324	77	7	3	37.13	2520.98286	67.87083	164.04	4.42	240.12	6.47	26.81
6307103	7880324	78	8	4	45.57	3678.24683	80.72025	351.83	7.72	739.23	16.22	3.49
6307103	7880324	78	8	4	39.15	2873.84106	73.38372	126.43	3.23	136.23	3.48	8.91
6307103	7880324	78	8	4	37.87	2300.91293	60.74189	97.17	2.57	88.13	2.33	2.1
6307103	7880324	80	7	3	52	3189.88748	61.33377	250.63	4.82	333	6.4	2.86
6307103	7880324	80	7	3	35.95	2605.27094	72.4441	179.74	5	287.11001	7.99	6.94
6307103	7880324	80	7	3	44.83	2221.32568	49.5463	72.69	1.62	21.85	0.49	0
6307103	7880324	81	8	2	59.57	3934.81807	66.04463	185.76	3.12	331.39	5.56	26.37
6307103	7880324	81	8	2	45.48	2224.45474	48.8995	88.87	1.95	110.62	2.43	0
6307103	7880324	82	7	3	40.23	2375.89435	59.04726	91.27	2.27	86.02	2.14	4.82
6307103	7880324	84	6	2	55.2	2909.73413	52.71114	93.58	1.7	218.31001	3.95	8.95
6307103	7880324	84	6	2	33.6	1845.70459	54.93114	76.15	2.27	14.13	0.42	0
6307103	7880324	85	5	2	41.67	2158.1474	51.78477	68.43	1.64	6.99	0.17	0
6307103	4075183	86	8	3	40.37	2590.20877	64.15669	144.67	3.58	176.02999	4.36	5.49
6307103	4075183	88	10	3	61.1	4327.32619	70.8171	344.79	5.64	528.02999	8.64	64.06
6307103	4075183	88	10	3	33.65	2543.68475	75.58942	158.65	4.71	215.92	6.42	3.46
6307103	4075183	88	10	3	25.33	1676.5	66.17763	58.39	2.31	55.96	2.21	0
6307103	4075183	90	7	3	57.88	3237.86937	55.92481	182.32	3.15	204.40001	3.53	7.12
6307103	4075183	91	7	3	90.65	4483.27377	49.45396	192.1	2.12	187.96	2.07	11.06
6307103	4075183	94	7	2	45.52	2734.25269	60.05431	184.67	4.06	263.92999	5.8	95.27
6307103	4075183	95	9	4	71.53	4900.02612	68.49974	353.31	4.94	312.98	4.38	23.14
6307103	4075183	97	7	3	59.27	2514.83646	42.43256	105.65	1.78	178.46	3.01	7.64
6307103	4075183	100	5	2	40.02	1743.48315	43.55949	77.9	1.95	69.65	1.74	0
6307103	4075183	101	7	3	42.3	2855.53644	67.50278	160.13	3.79	97.51	2.31	21.02
6307103	4075183	101	7	3	36.93	2037.44031	55.1646	60.03	1.63	93.38	2.53	0
6307103	4075183	103	7	2	57.98	5418.39929	93.44377	180.61	3.12	452.51001	7.8	0
6307103	4075183	104	5	3	61.83	4347.69861	70.31319	391.42001	6.33	539.59	8.73	289.76999
6307103	4075183	104	5	3	66.17	4403.38037	66.53692	152.84	2.31	189.38	2.86	0
6307103	4075183	105	8	3	70.97	4437.15733	62.5119	378.22	5.33	354.31	4.99	194.85
6307103	4075183	105	8	3	55.5	2613.65408	47.08042	75.34	1.36	85.64	1.54	0
6307103	4075183	105	8	3	27.98	1784.10706	64.72481	124.85	4.46	100.86	3.6	2.11
6307103	4075183	106	6	2	65.88	3249.16407	49.30933	237.53	3.61	121.76	1.85	0
1244702	3123001	1	7	3	74.27	6077.13922	81.8211	236.08	3.18	122.13	1.64	0
1244702	3123001	1	7	3	42.6	3491.05278	81.92748	111.35	2.61	275.49	6.47	3.42
1244702	3123001	1	7	3	49.42	2689.37549	54.40776	102.86	2.08	85.42	1.73	0
1244702	3123001	2	8	3	58.27	5126.94772	87.97398	237.56	4.08	37.87	0.65	0
1244702	3123001	2	8	3	38.77	2388.2182	61.59832	155.88	4.02	95.06	2.45	0
1244702	3123001	2	8	3	22.5	1884.38696	83.73192	76.45	3.4	54.33	2.41	0
1244702	3123001	3	7	3	38.78	4158.82074	107.20544	229.86	5.93	362.08999	9.34	0
1244702	3123001	3	7	3	42.42	3413.76971	80.4524	117.94	2.78	37.67	0.89	0
1244702	3123001	4	6	3	39.27	2079.04501	52.93266	126.11	3.21	87.11	2.22	0
1244702	3123001	4	6	3	47.55	2586.7583	54.40081	119.79	2.52	16.92	0.36	0
1244702	3123001	5	8	3	54.73	4261.21051	77.84289	300.69	5.49	230.89	4.22	0
1244702	3123001	5	8	3	36.78	2501.30025	67.9966	119.28	3.24	87.42	2.38	0
1244702	3123001	6	7	3	53.62	4491.39993	83.75311	211.55	3.95	94.31	1.76	0
1244702	3123001	6	7	3	50.13	3970.99277	79.20205	148.74	2.97	159.8	3.19	0
1244702	3123001	6	7	3	27.8	2269.69336	81.63092	59.48	2.14	48.01	1.73	0
1244702	3123001	7	7	2	50.03	4048.78186	80.89528	142.38	2.85	136.52	2.73	0
1244702	3123001	7	7	2	24.85	1944.87781	78.25001	68.13	2.74	3.21	0.13	0
1244702	3123001	8	7	2	52.35	4598.94116	87.83142	192.18	3.67	106.79	2.04	0
1244702	3123001	8	7	2	26.87	2266.99268	84.37886	122.58	4.56	30.09	1.12	0
1244702	3123001	9	7	3	35.58	3492.84662	98.13342	118.45	3.33	96.58	2.71	2.18
1244702	3123001	9	7	3	33.27	3223.96826	96.89151	124.42	3.74	131.17	3.94	0
1244702	3123001	9	7	3	33.55	2605.46606	77.63259	104.54	3.12	59.76	1.78	0
1244702	3123001	10	7	3	53.75	3619.87009	67.33264	121.25	2.26	84.53	1.57	1.28
1244702	3123001	10	7	3	56.07	4182.27737	74.58585	178.19	3.18	38.71	0.69	0
1244702	3123001	10	7	3	50.45	3490.83259	69.17517	104.22	2.07	70.99	1.41	0
1244702	3123001	13	6	2	66.83	4980.79773	74.50763	183.13	2.74	77.74	1.16	0
1244702	3123001	13	6	2	30.2	2251.82068	74.52864	107.07	3.55	76.95	2.55	0
1244702	3123001	14	9	2	47.37	4408.39503	93.06465	262.22	5.54	398.39001	8.41	0
1244702	3123001	14	9	2	46.02	2802.79071	60.89559	133.73	2.91	133.52	2.9	0
1244702	3123001	15	8	2	61.03	2800.60281	45.87893	83.65	1.37	39.79	0.65	0
1244702	3123001	15	8	2	33.97	2117.30615	62.31128	69	2.03	54.31	1.6	0
1244702	3123001	16	7	3	61.75	4228.92444	68.48183	287.22	4.65	151.91	2.46	0
1244702	3123001	16	7	3	40.57	3341.90192	82.35545	158.5	3.91	97.06	2.39	0
1244702	3123001	16	7	3	26.4	1518.58676	57.49863	56.19	2.13	147.82	5.6	0
1244702	3123001	17	5	2	52.02	2456.22086	47.21822	91.73	1.76	42.23	0.81	0
1244702	3123001	17	5	2	49.23	3279.98718	66.60368	137.44	2.79	141.6	2.88	0
1244702	3123001	20	8	3	54.82	4264.85876	77.78662	213.46	3.89	204.3	3.73	0
1244702	3123001	20	8	3	38.98	3376.46179	86.58556	146.96	3.77	117.91	3.02	0
1244702	3123001	20	8	3	34.25	2253.87619	65.79188	105.49	3.08	77.16	2.25	0
1244702	3123001	21	6	2	43.68	3434.63672	78.61709	147.67	3.38	94.39	2.16	0
1244702	3123001	21	6	2	33.73	2331.01015	69.08027	78.66	2.33	84.49	2.5	0
1244702	3123001	22	7	3	18.73	1466.12637	78.19758	97.08	5.18	0	0	0
1244702	3123001	22	7	3	39.57	2806.75113	70.93577	129.94	3.28	81.08	2.05	0
1244702	3123001	22	7	3	27.38	1756.47662	64.13073	71.12	2.6	95.71	3.5	0
1244702	3123001	23	6	2	42.05	3317.90796	78.88355	109.22	2.6	39.26	0.93	0
1244702	3123001	23	6	2	39.2	2455.64893	62.62573	68.52	1.75	74.82	1.91	0
1244702	3123001	24	10	3	49.2	4053.53278	82.3713	296.75	6.03	25.33	0.51	0
1244702	3123001	24	10	3	46	4066.41677	88.3978	167.23	3.64	50.3	1.09	0
1244702	3123001	24	10	3	38.38	2300.36816	59.93143	85.49	2.23	72.19	1.88	0
1244702	3123001	25	5	2	31.33	3090.87827	98.59942	137.34	4.38	59.8	1.91	0
1244702	3123001	25	5	2	46.9	2224.80753	47.43574	85.81	1.83	39.09	0.83	0
1244702	3123001	26	7	3	20.87	1944.96486	93.17569	107.19	5.14	27.81	1.33	0
1244702	3123001	26	7	3	44.85	3344.06195	74.55521	177.59	3.96	75.19	1.68	0
1244702	3123001	26	7	3	19.03	1539.99426	80.90401	68.46	3.6	72.93	3.83	0
1244702	3123001	27	8	3	42.42	2692.81146	63.47078	38.14	0.9	66.35	1.56	0
1244702	3123001	27	8	3	39.6	2389.79437	60.34682	75.51	1.91	55.92	1.41	0
1244702	3123001	28	6	2	47.9	3774.77228	78.79595	108.81	2.27	78.17	1.63	0
1244702	3123001	29	6	2	36.25	2537.26886	69.97818	100	2.76	21.58	0.6	0
1244702	3123001	29	6	2	45.18	3102.36896	68.65673	122.59	2.71	88.8	1.97	0
1244702	3123001	30	8	3	59.27	5024.51276	84.76518	261.22	4.41	110.94	1.87	0
1244702	3123001	30	8	3	38.43	3061.95337	79.66023	133.86	3.48	30.53	0.79	0
1244702	3123001	30	8	3	40.07	2388.37836	59.59276	91.42	2.28	89.91	2.24	0
1244702	3123001	32	8	3	55.53	4168.87862	75.06714	246.64	4.44	141.66	2.55	0
1244702	3123001	32	8	3	36.07	2168.71249	60.10927	99.56	2.76	9.51	0.26	0
1244702	3123001	32	8	3	24.47	2071.26245	84.62249	69.17	2.83	66.48	2.72	0
1244702	3123001	33	7	3	56.77	5358.3988	94.37041	181.07	3.19	128.79	2.27	0
1244702	3123001	33	7	3	43.83	3584.43628	81.77421	102.9	2.35	59.87	1.37	0
1244702	3123001	33	7	3	40.63	2298.40546	56.55664	107.35	2.64	116.74	2.87	0
1244702	3123001	34	7	3	17.4	1969.02634	113.08769	132.21	7.6	484.39001	27.84	0
1244702	3123001	34	7	3	31.17	2608.92068	83.69436	74.26	2.38	64.97	2.08	0
1244702	3123001	34	7	3	42.15	3199.13669	75.88205	184.78	4.38	168.98	4.01	0
1244702	3123001	35	7	3	45.23	3163.95262	69.92547	122.74	2.71	18.39	0.41	0
1244702	3123001	35	7	3	44.48	2787.371	62.63966	119.22	2.68	74.71	1.68	0
1244702	3123001	35	7	3	31.22	1858.27457	59.49938	86.53	2.77	71.44	2.29	0
1244702	3123001	36	8	3	42.53	3211.17389	75.46913	141.64	3.33	95.95	2.26	0
1244702	3123001	36	8	3	37.38	2842.59065	76.02712	136.59	3.65	73.51	1.97	0
1244702	3123001	36	8	3	21.18	1352.92194	63.85924	44.62	2.11	55.55	2.62	0
1244702	3123001	38	7	3	53.78	4748.44846	88.26632	257.37	4.79	172.06	3.2	0
1244702	3123001	38	7	3	33.57	3004.83409	89.50417	153.8	4.58	97.9	2.92	0
1244702	3123001	38	7	3	30.72	1808.55737	58.85986	51.51	1.68	23.68	0.77	0
1244702	3123001	40	9	2	9.02	1057.87073	117.12259	9.9	1.1	0	0	0
1244702	3123001	40	9	2	24.72	2665.62231	107.84716	27.12	1.1	412.82001	16.7	0
1244702	3123001	42	8	2	51.87	4044.73285	77.97777	207.53	4	113.24	2.18	0
1244702	3123001	42	8	2	52.7	3658.54333	69.4089	122.56	2.33	104.02	1.97	0
1244702	3123001	43	7	2	19.45	1597.42197	82.12122	88.24	4.54	78.27	4.02	0
1244702	3123001	44	7	3	44.8	2722.50038	60.76919	99.11	2.21	28.35	0.63	0
1244702	3123001	44	7	3	27.88	1821.36383	65.28966	76.3	2.74	108.93	3.91	0
1244702	3123001	46	6	2	37.85	3378.85233	89.25893	103.05	2.72	5.76	0.15	0
1244702	3123001	46	6	2	34.35	2288.12462	66.61175	62.35	1.82	13.59	0.4	0
1244702	3123001	47	5	2	43.73	2562.16229	58.58112	149.57	3.42	98	2.24	0
1244702	3123001	47	5	2	40.3	1725.45996	42.81379	58.24	1.45	0	0	0
1244702	3123001	48	6	2	52.87	4221.91403	79.84456	236.15	4.47	88.27	1.67	0
1244702	3123001	48	6	2	31.85	2000.04266	62.77631	94.73	2.97	52.5	1.65	0
1244702	3123001	49	10	2	75.9	5102.15829	67.21281	181.73	2.39	95.28	1.26	0
1244702	3123001	49	10	2	46.28	3695.66385	79.82915	185.19	4	181.34	3.92	0
1244702	3123001	50	5	2	49.6	3197.63422	64.46107	128.79	2.6	52.56	1.06	0
1244702	3123001	51	7	3	69.05	5022.81946	72.73791	216.01	3.13	267.41	3.87	0
1244702	3123001	51	7	3	50.35	3525.68219	70.00355	119.99	2.38	57.06	1.13	0
1244702	3123001	51	7	3	46.2	2879.21219	62.30712	135.25	2.93	98.82	2.14	0
1244702	3123001	52	8	2	81.25	5732.0981	70.54195	233.2	2.87	300.88999	3.7	0
1244702	3123001	52	8	2	60.78	4550.58945	74.84707	85.67	1.41	73.86	1.22	0
1244702	3123001	53	7	2	44.38	3886.92499	87.56406	233.51	5.26	247.72	5.58	0
1244702	3123001	53	7	2	55.72	4700.6806	84.35749	216.03	3.88	287.3	5.16	0
1244702	3123001	54	6	2	45.9	3939.80536	85.81055	233.51	5.09	223.15	4.86	0
1244702	3123001	54	6	2	53.33	3194.05151	59.88847	185.23	3.47	109.79	2.06	0
1244702	3123001	55	7	3	34.7	1632.70886	47.03564	65.06	1.87	530.97998	15.3	0
1244702	3123001	56	7	3	57.23	4317.40063	75.43046	218.28	3.81	337.26999	5.89	2.61
1244702	3123001	56	7	3	46.88	2995.81754	63.89101	154.65	3.3	64.65	1.38	0
1244702	3123001	56	7	3	37.2	2649.64478	71.20085	147.36	3.96	87.91	2.36	0
1244702	3123001	57	5	2	26.57	2340.66144	88.08751	77.29	2.91	33.9	1.28	4.12
1244702	3123001	57	5	2	31.87	1901.63208	59.66685	98.23	3.08	54.54	1.71	0
1244702	3917050	59	10	3	56.27	3863.1311	68.64941	118.47	2.11	255.24001	4.54	0
1244702	3917050	59	10	3	42.53	3447.59375	81.05469	194.69	4.58	225.43	5.3	1.87
1244702	3917050	59	10	3	52.83	3200.22949	60.55593	131.16	2.48	48.24	0.91	0
1244702	3917050	62	7	3	54.52	2604.57178	47.76329	20.71	0.38	0	0	0
1244702	3917050	63	9	4	38.17	2736.04858	71.68686	148.91	3.9	290.81	7.62	7.37
1244702	3917050	63	9	4	51.8	3349.29395	64.64945	118.67	2.29	69.53	1.34	0
1244702	3917050	63	9	4	25.08	1016.31549	40.51756	25.81	1.03	27.66	1.1	0
1244702	3917050	64	6	3	42.57	3781.81744	88.83692	309.66	7.27	173.9	4.09	0
1244702	3917050	64	6	3	54.65	3922.1781	71.75066	292.98	5.36	172.48	3.16	0
1244702	3917050	64	6	3	28.87	2076.94824	71.94099	127.8	4.43	45.09	1.56	0
1244702	3917050	65	8	3	48.12	3953.6145	82.15758	298.69	6.21	224.70001	4.67	0
1244702	3917050	65	8	3	56.13	3663.60242	65.26104	249.88	4.45	221.57001	3.95	0
1244702	3917050	65	8	3	41.8	2951.55125	70.60705	169.94	4.07	92.68	2.22	0
1244702	3917050	67	8	3	65.78	4310.03389	65.51714	197.14	3	56.7	0.86	0
1244702	3917050	67	8	3	55.75	4586.16095	82.24109	209.31	3.75	64	1.15	0
1244702	3917050	67	8	3	35.57	2701.61353	75.92748	119.08	3.35	55.82	1.57	0
1244702	3917050	68	5	2	47.77	3728.79227	78.05665	154.7	3.24	42.89	0.9	0
1244702	3917050	69	9	2	43.92	4399.90078	100.15367	190.37	4.33	200.36	4.56	1.95
1244702	3917050	70	5	1	38.1	3832.04544	100.55047	123.15	3.23	108.56	2.85	0
1244702	7880324	72	6	3	31.02	2001.55777	64.52718	89.98	2.9	60.29	1.94	0
1244702	7880324	72	6	3	54.97	4190.27966	76.22432	263.62	4.8	534.48001	9.72	82.34
8446486	3123001	1	7	3	42.6	3092.70984	72.57923	72.22	1.7	217.45	5.1	49.75
8446486	3123001	3	7	3	42.42	3063.89357	72.20686	97.84	2.31	86.19	2.03	18.14
8446486	3123001	4	6	3	39.27	2991.19232	76.15601	146.02	3.72	310.84	7.92	12.05
8446486	3123001	4	6	3	47.55	2474.61401	52.04236	81.75	1.72	56.25	1.18	0
8446486	3123001	5	8	3	54.73	3907.56592	71.38258	183.82	3.36	437.59999	8	8.19
8446486	3123001	5	8	3	46.93	2866.21124	61.06702	183.65	3.91	195.62	4.17	4.24
8446486	3123001	6	7	3	50.13	4010.56349	79.99129	219.54	4.38	433.57001	8.65	113.84
8446486	3123001	6	7	3	27.8	1964.92096	70.66959	39.93	1.44	90.21	3.24	0
8446486	3123001	7	7	2	50.03	3445.95599	68.85073	102.42	2.05	179.1	3.58	27.51
8446486	3123001	8	7	2	52.35	4225.0239	80.69028	251.1	4.8	486.6	9.3	24.93
8446486	3123001	13	6	2	66.83	5160.26257	77.19224	279.34	4.18	237.23	3.55	46.76
8446486	3123001	13	6	2	30.2	2368.02448	78.37464	67.86	2.25	166.69	5.52	4.06
8446486	3123001	14	9	2	47.37	4609.57307	97.31168	253.56	5.35	665.30998	14.04	38.73
8446486	3123001	14	9	2	46.02	3036.24091	65.96771	99.93	2.17	217.9	4.73	10.84
8446486	3123001	15	8	2	61.03	4558.41946	74.67514	222.06	3.64	458.37999	7.51	25.01
8446486	3123001	15	8	2	33.97	2367.8855	69.68571	61.29	1.8	134.92999	3.97	10.5
8446486	3123001	16	7	3	61.75	4008.50385	64.91241	236.85	3.84	325.34001	5.27	12.09
8446486	3123001	16	7	3	40.57	2703.97516	66.63484	95.33	2.35	98.41	2.43	9.14
8446486	3123001	16	7	3	26.4	1684.577	63.78356	49.72	1.88	134.22	5.08	2.75
8446486	3123001	17	5	2	52.02	2321.69748	44.63215	59.86	1.15	11.12	0.21	0
8446486	3123001	17	5	2	49.23	2722.44214	55.28213	68.78	1.4	38.43	0.78	0
8446486	3123001	20	8	3	54.82	4656.29485	84.92601	211.51	3.86	309.8	5.65	26.22
8446486	3123001	20	8	3	38.98	3775.70358	96.82367	186.65	4.79	574.98999	14.75	34.25
8446486	3123001	20	8	3	34.25	1847.9212	53.94183	25.67	0.75	1.84	0.05	0
8446486	3123001	21	6	2	43.68	3355.49539	76.80559	99.33	2.27	227.94999	5.22	8.57
8446486	3123001	21	6	2	33.73	2767.47647	82.0151	90.41	2.68	143.45	4.25	0
8446486	3123001	22	7	3	18.73	1249.2114	66.62816	70.68	3.77	0	0	0
8446486	3123001	22	7	3	39.57	2703.84637	68.33503	85.36	2.16	223.53	5.65	5.53
8446486	3123001	22	7	3	27.38	2192.52991	80.05148	77.9	2.85	181.75	6.64	23.24
8446486	3123001	23	6	2	42.05	2905.87329	69.08739	135.58	3.22	104.9	2.49	0
8446486	3123001	23	6	2	39.2	2508.3833	63.9706	84.61	2.16	170.23	4.34	0
8446486	3123001	26	7	3	19.03	1747.46838	91.80371	65.99	3.47	177.19	9.31	0
8446486	3123001	27	8	3	42.42	3500.15236	82.50017	200.61	4.73	422.24999	9.95	0
8446486	3123001	27	8	3	22.68	2892.36536	127.5106	78.7	3.47	358.41	15.8	44.06
8446486	3123001	28	6	2	47.9	4371.9353	91.26134	256.34	5.35	755.59001	15.77	7.43
8446486	3123001	28	6	2	46.2	2777.35767	60.09711	71.91	1.56	363.34	7.86	121.59
8446486	3123001	29	6	2	36.25	3495.38452	96.40313	152.65	4.21	366.58	10.11	27.58
8446486	3123001	29	6	2	45.18	3093.28311	68.45566	62.38	1.38	66.47	1.47	0
8446486	3123001	30	8	3	59.27	5163.95978	87.1177	289.49	4.88	152.54	2.57	0
8446486	3123001	30	8	3	38.43	2238.54529	58.23832	71.86	1.87	84	2.19	5.72
8446486	3123001	30	8	3	40.07	2551.44717	63.66151	44.93	1.12	54.73	1.37	0
8446486	3123001	32	8	3	55.53	3780.12557	68.06704	193.45	3.48	146.61	2.64	1.87
8446486	3123001	32	8	3	36.07	1983.73517	54.98234	34	0.94	51.51	1.43	0
8446486	3123001	33	7	3	56.77	5233.39954	92.16896	269.95	4.76	469.25999	8.27	303.68
8446486	3123001	33	7	3	43.83	3496.26318	79.76266	137.83	3.14	254.58	5.81	21.26
8446486	3123001	34	7	3	17.4	2051.91583	117.84831	180.99	10.4	493.72999	28.38	177.37
8446486	3123001	34	7	3	31.17	1934.03485	62.04398	30.92	0.99	39.08	1.25	0
8446486	3123001	35	7	3	45.23	2706.60382	59.81775	109.37	2.42	94.58	2.09	0
8446486	3123001	35	7	3	44.48	2581.03915	58.00284	64.03	1.44	70.1	1.58	0
8446486	3123001	36	8	3	42.53	3131.65511	73.60028	138.19	3.25	207.77	4.89	1.36
8446486	3123001	36	8	3	37.38	2446.80869	65.44165	76.83	2.06	81.02	2.17	0
8446486	3123001	38	7	3	56.32	4571.83257	81.17096	240.45	4.27	249.1	4.42	0
8446486	3123001	40	9	2	53.23	4644.20189	87.23636	495.31	9.31	538.62	10.12	85.74
8446486	3123001	40	9	2	45.93	3342.59094	72.75834	144.69	3.15	160.96	3.5	0
8446486	3123001	42	8	2	51.87	4416.11765	85.13764	269.51	5.2	421.59	8.13	0
8446486	3123001	42	8	2	52.7	4040.78308	76.66065	209.41	3.97	346.13	6.57	49.95
8446486	3123001	43	7	2	52.7	2852.75519	54.12136	191.58	3.64	262.56	4.98	13.21
8446486	3123001	44	7	3	48.77	3851.81291	78.96727	174.18	3.57	304.95	6.25	16.29
8446486	3123001	44	7	3	44.8	3332.40317	74.38289	217.07	4.85	225.44	5.03	21.21
8446486	3123001	44	7	3	27.88	2198.57498	78.81139	102.44	3.67	154.09	5.53	13.73
8446486	3123001	46	6	2	37.85	3249.05228	85.83001	157.9	4.17	170.5	4.5	0
8446486	3123001	46	6	2	34.35	2857.6925	83.19297	108.84	3.17	230.88	6.72	6.07
8446486	3123001	47	5	2	43.73	2495.77356	57.06321	91.62	2.1	137.68	3.15	5.56
8446486	3123001	47	5	2	40.3	2498.21509	61.98814	145.65	3.61	199.7	4.96	24.9
8446486	3123001	48	6	2	52.87	4250.52052	80.38556	265.49	5.02	454.54999	8.6	4.2
8446486	3123001	48	6	2	31.85	2360.00903	74.07475	98.71	3.1	221.56	6.96	7.08
8446486	3123001	49	10	2	75.9	5680.78133	74.83525	266.96	3.52	564.08001	7.43	27.69
8446486	3123001	49	10	2	46.28	3973.68933	85.83471	209.55	4.53	431.83999	9.33	75.49
8446486	3123001	50	5	2	49.6	3059.46912	61.6758	97.88	1.97	300.45001	6.06	10
8446486	3123001	50	5	2	25.38	2002.94531	78.90789	85.14	3.35	114.24	4.5	0
8446486	3123001	51	7	3	73.28	5684.32181	77.56107	259.05	3.54	306.37	4.18	26.81
8446486	3123001	51	7	3	50.35	3455.79993	68.61602	131.01	2.6	219.04	4.35	33.31
8446486	3123001	51	7	3	46.2	3636.05432	78.68544	132.01	2.86	256.57001	5.55	42.03
8446486	3123001	52	8	2	57.73	4656.9837	80.65112	192.3	3.33	409.79001	7.1	101.97
8446486	3123001	53	7	2	44.38	4104.63132	92.46852	309.14	6.97	368.13	8.29	1.27
8446486	3123001	53	7	2	49.58	4191.06683	84.4993	238.67	4.81	274.33	5.53	44.2
8446486	3123001	54	6	2	45.9	3805.22943	82.87943	202.25	4.41	273.86	5.97	57.67
8446486	3123001	54	6	2	53.33	3525.5791	66.10461	176.82	3.32	257.07999	4.82	20.17
8446486	3123001	55	7	3	47.23	3212.46921	67.9938	160.32	3.39	308.21	6.53	12.27
8446486	3123001	55	7	3	50.8	3680.76294	72.43671	202.72	3.99	264.02999	5.2	29.37
8446486	3123001	55	7	3	31.33	2552.31885	81.41541	101.48	3.24	219.55999	7.01	17.73
8446486	3123001	56	7	3	57.23	4540.02155	79.31993	329.74999	5.76	472.34	8.25	24.55
8446486	3123001	56	7	3	46.88	3511.1199	74.88073	116.12	2.48	228.08	4.87	25.6
8446486	3123001	56	7	3	37.2	2786.56836	74.88024	118.53	3.19	206.34	5.55	10.59
8446486	3123001	57	5	2	26.57	2440.35858	91.83948	143.34	5.39	128.29	4.83	0.6
8446486	3123001	57	5	2	31.87	2179.66064	68.39045	115.91	3.64	224.39999	7.04	15.65
8446486	3123001	58	8	2	46.83	3849.92456	82.20479	146.33	3.12	284.97	6.09	0.61
8446486	3917050	60	5	2	60.2	3213.50566	53.37975	206.40999	3.43	230.12	3.82	21.11
8446486	3917050	60	5	2	47.48	3689.61823	77.67972	190.07	4	298.60999	6.29	35.95
8446486	3917050	61	7	3	75.38	4471.065	59.2986	151.73	2.01	346.14	4.59	5.55
8446486	3917050	61	7	3	47.75	3044.45544	63.74911	164.84	3.45	334.38999	7	31.03
8446486	3917050	61	7	3	31.45	2453.51343	78.01315	93.62	2.98	162.72	5.17	8.11
8446486	3917050	62	7	3	54.77	4577.58203	83.56378	425.1	7.76	483.35	8.83	0
8446486	3917050	62	7	3	50.58	3408.84656	67.37605	235.03	4.65	333.78001	6.6	27.97
8446486	3917050	62	7	3	51.12	3570.69934	69.84777	176.06	3.44	238.59	4.67	7.73
8446486	3917050	63	9	4	38.17	2734.28125	71.64056	113.56	2.98	238.69	6.25	18.17
8446486	3917050	63	9	4	51.8	3720.27582	71.81029	205.14	3.96	289.78	5.59	29.23
8446486	3917050	63	9	4	25.08	1898.2323	75.67704	81.76	3.26	113.95	4.54	44.92
8446486	3917050	65	8	3	61.42	3284.37305	53.474	11.61	0.19	248.75	4.05	0
8446486	3917050	68	5	2	27.83	2924.81616	105.02536	111.15	3.99	492.95999	17.71	181.66
8446486	3917050	69	9	2	43.92	4400.80503	100.17425	231.61	5.27	539.79	12.29	62.42
8446486	3917050	70	5	1	38.1	3872.02472	101.5995	145.78	3.83	352.24999	9.25	12.67
8446486	7880324	72	6	3	39.02	1914.21915	49.04209	93.18	2.39	150.3	3.85	3.43
8446486	7880324	72	6	3	54.97	3262.85281	59.35373	161.75	2.94	406.38	7.39	132.53
8446486	7880324	72	6	3	32.17	1808.23706	56.21462	64.64	2.01	40.84	1.27	4.31
8446486	7880324	73	9	4	45.15	4870.25742	107.83057	272.8	6.04	1470.51999	32.57	50.77
8446486	7880324	73	9	4	56.13	4022.31288	71.6379	148.33	2.64	330.34	5.89	59.07
8446486	7880324	73	9	4	42.53	3045.16223	71.59388	81.35	1.91	155.47	3.66	13.96
8446486	7880324	73	9	4	36.38	1759.87415	48.37034	65.76	1.81	41.05	1.13	0
8446486	7880324	74	5	2	75.17	3985.27734	53.01921	170.99	2.27	290.26999	3.86	37.3
8446486	7880324	74	5	2	25.67	1555.29126	60.59576	37.84	1.47	78.62	3.06	0
8446486	7880324	75	7	3	46.45	3186.3637	68.59673	130.8	2.82	192.59	4.15	113.44
8446486	7880324	75	7	3	45.18	2595.92957	57.43948	173.93	3.85	209.68	4.64	6.53
8446486	7880324	75	7	3	24.95	1827.53906	73.24806	43.15	1.73	48.15	1.93	0
8446486	7880324	76	7	3	70.42	4253.66949	60.40328	285.79	4.06	355.48001	5.05	174.57
8446486	7880324	76	7	3	43.15	2905.61603	67.31287	98.73	2.29	197.22	4.57	43.66
8446486	7880324	76	7	3	30	1941.63416	64.72114	87.43	2.91	118.04	3.93	0
8446486	7880324	77	7	3	51.43	3889.03122	75.60668	183.13	3.56	196.02	3.81	193.21
8446486	7880324	77	7	3	37.13	2271.17838	61.1455	50.26	1.35	81.38	2.19	0
8446486	7880324	77	7	3	30.02	1880.82764	62.65944	43.3	1.44	72.52	2.42	0
8446486	7880324	78	8	4	45.57	3744.82993	82.18143	259.81	5.7	858.87001	18.85	47.3
8446486	7880324	78	8	4	39.15	2587.61819	66.075	58.42	1.49	127.1	3.25	39.58
8446486	7880324	78	8	4	37.87	3014.20238	79.57205	153.33	4.05	345.21	9.12	18.44
8446486	7880324	78	8	4	21.02	1321.79211	62.89257	29.01	1.38	40.11	1.91	0
8446486	7880324	79	5	2	34.85	2595.46384	74.47351	119.88	3.44	213.63	6.13	31.91
8446486	7880324	79	5	2	50.25	3066.47778	61.02443	130.21	2.59	154.62	3.08	11.1
8446486	7880324	80	7	3	52	3617.3683	69.55318	103.44	1.99	409.45	7.87	48.74
8446486	7880324	80	7	3	40.63	2923.90839	71.93801	79.03	1.95	216.84	5.34	16.51
8446486	7880324	80	7	3	44.83	2896.45898	64.60503	81.4	1.82	225.39	5.03	14.11
8446486	7880324	81	8	2	59.57	4345.00594	72.9295	211.1	3.54	431.19	7.24	22.48
8446486	7880324	81	8	2	45.48	3334.242	73.29562	189.05	4.16	293.49	6.45	354.83
8446486	7880324	82	7	3	59.52	3944.50214	66.27299	191.16	3.21	183.66	3.09	5.59
8446486	7880324	82	7	3	40.23	2687.409	66.78922	114.73	2.85	252.37	6.27	29.39
8446486	7880324	82	7	3	32.17	1788.27795	55.59413	37.7	1.17	24.96	0.78	0
8446486	7880324	84	6	2	55.2	3433.17233	62.19346	152.61	2.76	278.68001	5.05	46.79
8446486	7880324	84	6	2	34.97	2403.61865	68.72947	83.94	2.4	141.28999	4.04	2.05
8446486	7880324	85	5	2	41.67	2168.81648	52.04077	60.89	1.46	103.73	2.49	0
8446486	7880324	85	5	2	37.5	2639.70612	70.39216	39.92	1.06	70.62	1.88	7.41
8446486	7880324	86	8	3	37.07	3660.57755	98.71886	195.68	5.28	410.12	11.06	102.84
8446486	4075183	86	8	3	41.97	3149.35956	75.01571	147.81	3.52	206.9	4.93	33.99
8446486	4075183	86	8	3	50.45	2895.99072	57.40319	93.81	1.86	56.29	1.12	0
8446486	4075183	87	5	1	41.23	3067.3125	74.38915	115.85	2.81	140.11	3.4	11.38
8446486	4075183	88	10	3	61.1	4406.72165	72.11642	265.72	4.35	551.60999	9.03	36.91
8446486	4075183	88	10	3	33.65	2343.74663	69.64796	109.73	3.26	201.82	6	29.81
8446486	4075183	88	10	3	25.33	2396.59814	94.60256	61.72	2.44	171.48	6.77	14.14
8446486	4075183	90	7	3	51	4590.67932	89.9942	218.95	4.29	331.32	6.5	106.01
8446486	4075183	90	7	3	57.88	2959.86884	51.12316	89.69	1.55	134.11	2.32	15.47
8446486	4075183	90	7	3	32.78	2389.84204	72.89808	104.24	3.18	147.35001	4.5	4.85
8446486	4075183	92	9	4	55.15	4134.08887	74.94632	226.89	4.11	818.08002	14.83	358.16
8446486	4075183	92	9	4	27.83	1877.56091	67.45728	45.26	1.63	134.16	4.82	5.4
8446486	4075183	94	7	2	43.92	2613.31232	59.48517	149.09	3.39	157.69	3.59	6.29
8446486	4075183	95	9	4	84.5	5753.82031	68.09255	237.91999	2.82	346.17001	4.1	74.19
8446486	4075183	95	9	4	44.12	2185.13586	49.52187	58.23	1.32	85.3	1.93	19.41
8446486	4075183	95	9	4	71.53	4649.36255	64.9956	178.3	2.49	428.68	5.99	18.62
8446486	4075183	95	9	4	32.17	2221.02197	69.04732	70.32	2.19	98.24	3.05	0
8446486	4075183	97	7	3	40.88	2928.92307	71.62991	247.48	6.05	311.84	7.63	2.09
8446486	4075183	97	7	3	59.27	2832.3279	47.78956	66.04	1.11	122.94	2.07	0
8446486	4075183	97	7	3	36.5	2510.78418	69.62056	59.69	1.64	107.48	2.94	0.57
8446486	4075183	98	6	1	49.18	2904.77222	59.05549	145.13	2.95	139.12	2.83	10.33
8446486	4075183	100	5	2	40.02	1773.95662	44.32085	33.96	0.85	36.73	0.92	2.01
8446486	4075183	100	5	2	38.15	2373.48511	62.21455	63.12	1.65	63.46	1.66	0
8446486	4075183	101	7	3	42.3	2657.72302	62.82662	114.45	2.71	85.45	2.02	0
8446486	4075183	101	7	3	36.93	2509.00751	67.9325	143.64	3.89	268.15999	7.26	59.06
8446486	4075183	101	7	3	18.73	1446.04382	77.19095	60.59	3.23	116.84	6.24	0
8446486	4075183	103	7	2	78.47	5073.97299	64.65568	243.73	3.11	345.93	4.41	20.43
8446486	4075183	103	7	2	52.25	3507.40134	67.12045	142.97	2.74	313.17	5.99	70.11
8446486	4075183	104	5	3	53.9	3947.05579	73.22924	194.59	3.61	296.12	5.49	110.82
8446486	4075183	104	5	3	58.07	3266.10681	56.75497	66.72	1.15	58.7	1.01	0
8446486	4075183	104	5	3	41.25	2992.59961	72.54787	143.68	3.48	179.85001	4.36	52.15
8446486	4075183	105	8	3	70.97	5364.3743	75.57479	300.32	4.23	426.78	6.01	136.19
8446486	4075183	105	8	3	55.5	3173.79352	57.17036	144.22	2.6	241.06001	4.34	2.78
8446486	4075183	105	8	3	27.98	1689.03613	60.54363	54.76	1.96	60.69	2.17	0
8446486	4075183	106	6	2	51.97	3392.22453	65.26542	157.87	3.04	110.72	2.13	0
8446486	4075183	106	6	2	34.5	1934.40015	56.3166	94.8	2.75	151.42	4.39	6.33
8446486	4075183	107	6	1	65.4	4036.48169	61.7199	225.04999	3.44	281.70001	4.31	9.91
1368782	3123001	1	7	3	74.27	7248.72559	97.59505	436.17	5.87	522.33	7.03	11.86
1368782	3123001	1	7	3	42.6	3790.69057	88.95933	177.03	4.16	293.07	6.88	55.39
1368782	3123001	1	7	3	49.42	3879.26819	78.48004	254.08	5.14	360.45999	7.29	16.11
1368782	3123001	2	8	3	58.27	5932.03806	101.78863	315.71	5.42	369.72	6.34	11.49
1368782	3123001	2	8	3	33.5	2977.44537	88.85421	160.35	4.79	440.99	13.16	52.73
1368782	3123001	2	8	3	22.5	2439.78455	108.41078	147.76	6.57	234.99001	10.44	24.53
1368782	3123001	3	7	3	38.78	4114.85741	106.07216	147.24	3.8	326.16999	8.41	10.66
1368782	3123001	3	7	3	42.42	4192.6611	98.80856	322.27	7.6	556.54001	13.12	24.59
1368782	3123001	3	7	3	27.75	2405.66418	86.65573	128.51	4.63	243.73	8.78	13.36
1368782	3123001	4	6	3	38.13	3306.45953	86.67603	330.09	8.66	379.70999	9.96	13.99
1368782	3123001	4	6	3	39.27	3566.70557	90.80863	220.49	5.61	275.96999	7.03	10.33
1368782	3123001	4	6	3	47.55	3190.79419	67.10398	170.47001	3.59	159.17999	3.35	0
1368782	3123001	5	8	3	54.73	5102.12317	93.2045	616.38	11.26	832.32999	15.21	102.51
1368782	3123001	5	8	3	46.93	3959.54788	84.36147	262.23	5.59	338.05999	7.2	79.95
1368782	3123001	5	8	3	36.78	3309.56628	89.96891	277.01	7.53	448.88	12.2	85.38
1368782	3123001	6	7	3	53.62	5032.71817	93.84731	346.61	6.46	408.75001	7.62	47.8
1368782	3123001	6	7	3	50.13	4617.35762	92.09389	297.93	5.94	522.90999	10.43	217.6
1368782	3123001	6	7	3	27.8	3062.97858	110.16191	201.8	7.26	319.34001	11.49	97.94
1368782	3123001	7	7	2	50.03	5197.43794	103.84561	363.85	7.27	657.24999	13.14	84.8
1368782	3123001	7	7	2	24.85	2681.78111	107.89849	185.02	7.45	172.19	6.93	23.34
1368782	3123001	8	7	2	52.35	3058.84601	58.4184	148.8	2.84	311.88001	5.96	11.92
1368782	3123001	8	7	2	26.87	2668.22778	99.31307	192.47	7.16	277.26999	10.32	41.27
1368782	3123001	9	7	3	35.58	3744.09799	105.19247	214.96	6.04	257.96	7.25	75.42
1368782	3123001	9	7	3	33.27	3434.14203	103.20797	185.32	5.57	304.39	9.15	37.41
1368782	3123001	9	7	3	33.55	2946.65503	87.79867	186.91	5.57	266.10999	7.93	55.06
1368782	3123001	10	7	3	50.45	3181.52936	63.04594	172.25	3.41	357.81	7.09	31.92
1368782	3123001	14	9	2	24.98	1122.75909	44.94002	128.54	5.15	123.28	4.94	306.13
1368782	3123001	14	9	2	46.02	3498.26129	76.00592	291.54	6.34	384.1	8.35	36.09
1368782	3123001	15	8	2	61.03	5063.24277	82.94506	254.68	4.17	296.62001	4.86	26.35
1368782	3123001	15	8	2	33.97	2362.52563	69.52797	87.87	2.59	134.94	3.97	15.63
1368782	3123001	16	7	3	61.75	5621.51062	91.03292	440.50999	7.13	908.9	14.72	159.64999
1368782	3123001	16	7	3	40.57	3627.8208	89.40143	196.92	4.85	232.92	5.74	9.23
1368782	3123001	17	5	2	52.02	2427.39197	46.66401	171.67	3.3	95.04	1.83	0
1368782	3123001	17	5	2	49.23	3707.56348	75.28608	228.89	4.65	325.24	6.61	40.74
1368782	3123001	20	8	3	34.25	3013.16119	87.95582	167.87	4.9	235.05	6.86	7.59
1368782	3123001	22	7	3	22.03	1507.34076	68.37873	63.22	2.87	187.02	8.49	0
1368782	3123001	23	6	2	16.4	1601.14856	97.63101	54.2	3.3	386.67001	23.58	84.43
1368782	3123001	24	10	3	49.2	4235.66542	86.07239	393.35001	7.99	374.91	7.62	19.97
1368782	3123001	24	10	3	50.58	5189.57771	102.56116	276.3	5.46	712.32	14.08	18.79
1368782	3123001	25	5	2	31.33	3166.84195	101.02267	124.93	3.99	248.79	7.94	30.26
1368782	3123001	25	5	2	22.57	1659.32648	73.52998	103.55	4.59	133.16	5.9	12.31
1368782	3123001	26	7	3	44.85	4066.76392	90.66771	293.36	6.54	371.55	8.28	2.06
1368782	3123001	26	7	3	19.03	2106.83881	110.68333	118.89	6.25	134.87	7.09	22.23
1368782	3123001	27	8	3	46.92	3812.82076	81.24543	263.74	5.62	276.42	5.89	13.49
1368782	3123001	27	8	3	42.42	4024.6899	94.86376	243.01	5.73	453.47001	10.69	71.28
1368782	3123001	27	8	3	39.6	2997.80804	75.70031	112.04	2.83	247.98	6.26	31.65
1368782	3123001	28	6	2	47.9	5007.66528	104.53179	391.35	8.17	584.09999	12.19	47
1368782	3123001	28	6	2	46.2	3861.02686	83.54579	199.68999	4.32	435.60999	9.43	86.24
1368782	3123001	29	6	2	45.18	3933.15436	87.04237	200.87	4.45	471.27002	10.43	66.93
1368782	3123001	30	8	3	59.27	5349.84766	90.25369	417.57	7.05	242.29	4.09	27.42
1368782	3123001	30	8	3	38.43	3369.50928	87.66165	212.18	5.52	351.92	9.16	8.94
1368782	3123001	30	8	3	40.07	2319.89375	57.88399	45.55	1.14	79.12	1.97	0
1368782	3123001	32	8	3	55.53	5122.27699	92.23456	381.27999	6.87	451.19001	8.13	41.6
1368782	3123001	32	8	3	36.07	2258.2547	62.59108	116.34	3.23	278.92	7.73	34.1
1368782	3123001	32	8	3	24.47	1717.07544	70.152	67.97	2.78	57.65	2.36	0
1368782	3123001	33	7	3	56.77	5681.73718	100.06494	411.27001	7.24	457.63999	8.06	375.86001
1368782	3123001	33	7	3	43.83	3864.93433	88.17341	276.79	6.32	333.31	7.6	37.73
1368782	3123001	33	7	3	40.63	3427.70294	84.34516	188.7	4.64	294.86	7.26	3.43
1368782	3123001	34	7	3	17.4	2060.96173	118.36784	202.94	11.66	487.72	28.03	202.53999
1368782	3123001	34	7	3	31.17	1939.37131	62.21517	117.02	3.75	171.95	5.52	0
1368782	3123001	34	7	3	42.15	3862.41153	91.61463	248.96	5.91	331.36001	7.86	20.45
1368782	3123001	35	7	3	45.23	3635.68129	80.35099	185.61	4.1	182.9	4.04	4.24
1368782	3123001	35	7	3	44.48	2846.38243	63.96581	137.58	3.09	132.81	2.99	0
1368782	3123001	36	8	3	42.53	3763.79031	88.45675	203.26	4.78	267.05	6.28	6.69
1368782	3123001	36	8	3	37.38	3128.21054	83.66623	176	4.71	215.01	5.75	16.09
1368782	3123001	38	7	3	53.78	4970.65582	92.39681	254.53	4.73	378.23001	7.03	13.97
1368782	3123001	38	7	3	56.32	4790.98006	85.06183	348.53	6.19	346.16	6.15	14.08
1368782	3123001	38	7	3	30.72	2473.69128	80.50677	152	4.95	218.18001	7.1	5.9
1368782	3123001	39	8	3	70.33	4901.32764	69.68712	312.64999	4.45	141.27	2.01	0
1368782	3123001	39	8	3	63.72	4694.35156	73.67541	319.93001	5.02	343.29001	5.39	0.56
1368782	3123001	39	8	3	42.37	2161.19116	51.01159	30.41	0.72	0	0	0
1368782	3123001	40	9	2	53.23	4694.64011	88.18378	554.36	10.41	502.26	9.44	26.03
1368782	3123001	40	9	2	45.93	3525.63721	76.74272	308.56	6.72	266.49	5.8	0
1368782	3123001	42	8	2	51.87	4453.96011	85.8672	356.66	6.88	459.18	8.85	10.31
1368782	3123001	42	8	2	52.7	4088.12753	77.55886	239.4	4.54	222.98	4.23	16.49
1368782	3123001	43	7	2	19.45	2027.32121	104.22174	133.73	6.88	198.96	10.23	5.31
1368782	3123001	43	7	2	61.5	4062.89893	66.0634	270.59	4.4	283.37	4.61	29.85
1368782	3123001	44	7	3	48.77	3879.94937	79.54411	245.62	5.04	308.24	6.32	46.49
1368782	3123001	44	7	3	44.8	3272.22087	73.03956	150.45	3.36	134.61	3	11.16
1368782	3123001	44	7	3	27.88	2023.81461	72.54683	126.24	4.53	19.33	0.69	0
1368782	3123001	46	6	2	37.85	3743.79977	98.89973	265.46	7.01	323.73	8.55	4.18
1368782	3123001	46	6	2	34.35	2848.25949	82.91836	162.3	4.72	235.87	6.87	19.02
1368782	3123001	47	5	2	43.73	3630.99765	83.0189	233.35	5.34	385.01999	8.8	25.74
1368782	3123001	47	5	2	40.3	2629.15112	65.23705	116.12	2.88	230.88	5.73	4.49
1368782	3123001	48	6	2	52.87	4836.29776	91.46374	262.48	4.96	475.54	8.99	45.31
1368782	3123001	48	6	2	31.85	2611.27869	81.96147	130.77	4.11	219.32	6.89	13.89
1368782	3123001	49	10	2	86.53	6567.68437	75.89438	405.28999	4.68	658.39	7.61	118.64
1368782	3123001	49	10	2	46.28	3712.72832	80.19775	247.48	5.35	321.18	6.94	0
1368782	3123001	50	5	2	49.6	3357.32526	67.68028	211.48	4.26	197.52	3.98	2.73
1368782	3123001	50	5	2	25.38	2278.93481	89.78075	122	4.81	108.13	4.26	7.12
1368782	3123001	51	7	3	73.28	5099.33215	69.57904	327.47	4.47	322.84	4.41	28.57
1368782	3123001	51	7	3	50.35	4215.44067	83.69893	153.72	3.05	245.26001	4.87	37.53
1368782	3123001	51	7	3	46.2	3659.67426	79.19659	147.05	3.18	176.91	3.83	50.39
1368782	3123001	52	8	2	81.25	6513.74507	80.16128	442.07	5.44	704.18999	8.67	127.71
1368782	3123001	52	8	2	57.73	4913.24542	85.08914	224.92	3.9	394.46999	6.83	34.53
1368782	3123001	53	7	2	44.38	4094.77051	92.24638	385.35	8.68	330.50001	7.45	59.73
1368782	3123001	53	7	2	49.58	4138.92047	83.44794	261.2	5.27	215.72	4.35	0
1368782	3123001	54	6	2	53.33	3587.10107	67.25815	109.99	2.06	48.5	0.91	0
1368782	3123001	55	7	3	47.23	3007.31177	63.65152	177.52	3.76	147.46	3.12	0
1368782	3123001	55	7	3	50.8	3774.1304	74.27417	147.35	2.9	210.31	4.14	61.48
1368782	3123001	55	7	3	23	2071.17139	90.0131	111.83	4.86	65.44	2.85	1.67
1368782	3123001	56	7	3	57.23	4214.13675	73.62631	329.75	5.76	465.19001	8.13	63.76
1368782	3123001	56	7	3	46.88	2302.25351	49.09955	115.71	2.47	145.15	3.1	0.64
1368782	3123001	58	8	2	46.83	3349.86914	71.52745	193.23	4.13	462.98001	9.89	169.08
1368782	3123001	58	8	2	71.33	3515.6001	49.28411	162.27	2.27	260.51999	3.65	0.61
1368782	3917050	59	10	3	56.27	4702.14526	83.55903	242.99	4.32	461.81001	8.21	76.01
1368782	3917050	59	10	3	42.53	3250.50751	76.42109	233.63	5.49	372.50001	8.76	92.06
1368782	3917050	60	5	2	60.2	3892.83188	64.66409	496.29999	8.24	392.60001	6.52	28.87
1368782	3917050	60	5	2	47.48	2890.7113	60.85986	146.67	3.09	85.3	1.8	9.18
1368782	3917050	61	7	3	75.38	4190.94995	55.5835	242	3.21	328.49999	4.36	40.13
1368782	3917050	61	7	3	47.75	2764.69785	57.89115	123.67	2.59	114.96	2.41	37.44
1368782	3917050	61	7	3	31.45	2398.84717	76.27495	122.15	3.88	93.34	2.97	0
1368782	3917050	62	7	3	54.77	4562.21722	83.28329	578.04	10.55	624.13999	11.4	26.58
1368782	3917050	62	7	3	50.58	4164.16614	82.30499	331.31	6.55	447.39999	8.85	23.4
1368782	3917050	62	7	3	51.12	3353.89929	65.60686	219.94	4.3	272.52001	5.33	23.17
1368782	3917050	63	9	4	38.17	2293.77222	60.09884	149.83	3.93	171.77	4.5	47.5
1368782	3917050	63	9	4	51.8	3523.70605	68.01602	151.25	2.92	149.34	2.88	0
1368782	3917050	63	9	4	25.08	1407.37561	56.108	54.76	2.18	127.28	5.07	0
1368782	3917050	64	6	3	42.57	3871.01141	90.93214	332.96	7.82	244.1	5.73	0
1368782	3917050	64	6	3	54.65	4186.50977	76.58623	231.64	4.24	121.25	2.22	0
1368782	3917050	65	8	3	48.12	4272.2193	88.77831	415.37	8.63	371.33998	7.72	23.84
1368782	3917050	65	8	3	56.13	4658.24402	82.97894	295.05	5.26	381.45001	6.8	25
1368782	3917050	67	8	3	55.75	4341.75922	77.85837	181.31	3.25	69.9	1.25	0.64
1368782	3917050	68	5	2	47.77	4932.36542	103.25164	242.45	5.08	471.73	9.88	343.95999
1368782	3917050	69	9	2	58.27	6170.21613	105.87647	320.24	5.5	750.12999	12.87	83.37
1368782	3917050	69	9	2	19.7	1498.48768	76.03449	59.6	3.03	46.29	2.35	0
1368782	3917050	70	5	1	38.1	4782.93341	125.50117	377.72	9.91	595.68001	15.63	72.36
1368782	7880324	72	6	3	31.32	3182.84326	101.63416	251.87	8.04	1527.53003	48.77	27.55
1368782	7880324	73	9	4	56.13	5083.63147	90.54012	319.12	5.69	543.95	9.69	95.63
1368782	7880324	73	9	4	42.53	3930.82104	92.41634	310.87	7.31	366.78001	8.62	4.88
1368782	7880324	74	5	2	25.67	2091.42944	81.48426	122.28	4.76	206.67	8.05	4.09
1368782	7880324	75	7	3	46.45	3581.85611	77.11097	201.26	4.33	225.65	4.86	83.37
1368782	7880324	75	7	3	45.18	4248.04587	93.99545	285.91	6.33	377.62	8.36	7.99
1368782	7880324	77	7	3	37.13	3567.19757	96.03741	172.35	4.64	399.22	10.75	30.28
1368782	7880324	78	8	4	39.15	3148.82117	80.40536	108.7	2.78	216.32	5.53	22.5
1368782	7880324	78	8	4	37.87	3210.18912	84.74591	133.96	3.54	251.19	6.63	36.52
1368782	7880324	79	5	2	34.85	2390.83685	68.602	228.64	6.56	233.82	6.71	83.21
1368782	7880324	80	7	3	51.2	3854.68416	75.26279	211.73	4.14	282.76999	5.52	28.94
1368782	7880324	80	7	3	40.63	3397.60333	83.5925	294.91	7.26	369.93	9.1	47.67
1368782	7880324	80	7	3	44.83	3122.99292	69.65783	141.81	3.16	185.67	4.14	16.6
1368782	7880324	81	8	2	59.57	4739.92917	79.55816	217.34	3.65	290.09	4.87	28.06
1368782	7880324	81	8	2	33.53	2499.0787	74.48893	89.8	2.68	157.25	4.69	36.24
1368782	7880324	82	7	3	59.52	3979.36615	66.85875	321.24	5.4	325.17	5.46	11.71
1368782	7880324	82	7	3	40.23	3232.18248	80.32828	174.22	4.33	256.22	6.37	55.57
1368782	7880324	82	7	3	31.82	3705.70483	116.44067	187.89	5.9	1245.92004	39.16	176.92999
1368782	7880324	84	6	2	55.2	4775.60812	86.51229	229.56	4.16	440.48	7.98	22.68
1368782	7880324	85	5	2	41.67	2994.25635	71.84721	108.47	2.6	121.16	2.91	0
1368782	7880324	86	8	3	37.18	3611.70383	97.12972	280.16	7.54	408.98001	11	123.56
1368782	4075183	86	8	3	41.95	2923.24194	69.6762	123.01	2.93	75.47	1.8	0
1368782	4075183	87	5	1	35.4	2569.55054	72.58617	145.24	4.1	206.89999	5.84	17.61
1368782	4075183	90	7	3	43.5	3182.50153	73.1405	146.47	3.37	236.81	5.44	9.02
1368782	4075183	91	7	3	42.67	2449.45605	57.40913	66.2	1.55	117.62	2.76	1.3
1368782	4075183	92	9	4	39.47	1703.78516	43.16349	39.71	1.01	47.13	1.19	0
1368782	4075183	95	9	4	44.12	2839.90503	64.36094	226.4	5.13	316.85001	7.18	19.84
1368782	4075183	97	7	3	59.27	4081.65761	68.86936	280.08	4.73	381.75	6.44	39.77
1368782	4075183	101	7	3	42.3	3168.81506	74.90846	120.77	2.86	98.23	2.32	1.2
1368782	4075183	101	7	3	36.93	3318.12473	89.83971	169.9	4.6	315.34	8.54	17.97
3290639	7880324	85	5	2	37.5	1561.53503	41.64093	64.01	1.71	11.56	0.31	0
3290639	7880324	86	8	3	35.7	3308.70828	92.64544	260.74	7.3	463.36	12.98	0
3290639	4075183	86	8	3	45.77	2788.68936	60.92965	110.2	2.41	48.96	1.07	0
3290639	4075183	86	8	3	50.45	2522.49902	49.99998	143.71	2.85	11.51	0.23	0
3290639	4075183	87	5	1	41.23	2134.58813	51.76851	80.98	1.96	11.55	0.28	0
3290639	4075183	88	10	3	61.1	4114.36992	67.33205	191.59	3.14	192.91	3.16	0
3290639	4075183	88	10	3	33.65	2394.67186	71.16128	97.82	2.91	57.41	1.71	0
3290639	4075183	88	10	3	25.33	1773.29407	69.99845	54.55	2.15	19.3	0.76	0
3290639	4075183	90	7	3	45.63	3630.10742	79.52362	117.58	2.58	101.57	2.23	28.75
3290639	4075183	90	7	3	60.05	3205.23114	53.36404	161.98	2.7	51.79	0.86	0
3290639	4075183	90	7	3	32.78	1905.46802	58.12307	84.02	2.56	24.62	0.75	0
3290639	4075183	91	7	3	23.65	1714.11804	72.4755	30.55	1.29	4.99	0.21	0
3290639	4075183	91	7	3	87.7	4632.08067	52.81182	248.68	2.84	192.55	2.2	0
3290639	4075183	91	7	3	42.67	2372.10522	55.59622	142.14	3.33	45.63	1.07	0
3290639	4075183	92	9	4	61.45	3772.1059	61.37914	233.72	3.8	409.77999	6.67	0
3290639	4075183	94	7	2	43.92	2756.06857	62.73464	176.86	4.03	100.06	2.28	0
3290639	4075183	95	9	4	84.5	4431.13037	52.43941	132.78	1.57	52.2	0.62	0
3290639	4075183	95	9	4	71.53	3128.00903	43.72789	187.12	2.62	40.8	0.57	0
3290639	4075183	95	9	4	32.17	1741.82507	54.15	108.74	3.38	78.15	2.43	0
3290639	4075183	97	7	3	59.27	2747.52526	46.35869	93.75	1.58	47.18	0.8	0
3290639	4075183	97	7	3	36.5	2090.07324	57.26228	97.23	2.66	18.4	0.5	0
3290639	4075183	98	6	1	49.18	3140.04141	63.83863	157.62	3.2	109.98	2.24	0
3290639	4075183	100	5	2	40.02	1883.67317	47.06202	38.54	0.96	13.52	0.34	0
3290639	4075183	100	5	2	38.15	2178.33618	57.78565	94.38	2.47	43.48	1.14	0
3290639	4075183	101	7	3	18.73	1602.3811	85.53636	76.41	4.08	30.65	1.64	0
3290639	4075183	103	7	2	52.25	3255.55734	62.30096	130.42	2.5	26.18	0.5	0
3290639	4075183	104	5	3	53.9	3700.29378	68.65109	154.87	2.87	83.41	1.55	0
3290639	4075183	104	5	3	62.75	3647.49927	58.12748	157.48	2.51	42.6	0.68	0
3290639	4075183	104	5	3	41.25	2402.17871	58.23464	96.21	2.33	65.12	1.58	7
3290639	4075183	105	8	3	70.97	4765.58475	67.13888	225.96	3.18	253.72001	3.58	14.03
3290639	4075183	105	8	3	55.5	2967.56116	53.45544	121.62	2.19	45.33	0.82	0
3290639	4075183	105	8	3	27.98	1694.27246	60.54577	66.87	2.39	28.43	1.02	0
3290639	4075183	106	6	2	65.88	4121.04407	62.54098	316.63	4.81	134.08	2.04	0
3290639	4075183	106	6	2	34.5	1720.84204	51.0184	105.82	3.07	31.07	0.9	0
3290639	4075183	107	6	1	65.4	3766.15039	57.5864	244.97	3.75	75.33	1.15	0
5391983	3123001	38	7	3	53.78	4437.04038	82.47772	106.19	1.97	152.31	2.83	0
5391983	3123001	38	7	3	56.32	4191.21283	74.41322	86.97	1.54	124.96	2.22	0
5391983	3123001	38	7	3	30.72	1943.45599	63.25016	29.94	0.97	20.27	0.66	0
5391983	3123001	39	8	3	70.33	4175.99121	59.37428	88.11	1.25	7.09	0.1	0
5391983	3123001	39	8	3	63.72	4219.69678	66.22595	128.68	2.02	110.91	1.74	0
5391983	3123001	39	8	3	42.37	2638.76807	62.28406	54.26	1.28	28.22	0.67	0
5391983	3123001	40	9	2	53.23	4245.36082	79.74455	267.12	5.02	220.19	4.14	0
5391983	3123001	40	9	2	45.93	3326.49646	72.40801	82.54	1.8	55.11	1.2	0
5391983	3123001	43	7	2	54.92	4883.93192	88.9273	222.53	4.05	239.49999	4.36	0
5391983	3123001	43	7	2	61.5	2681.05713	43.59442	96.36	1.57	108.73	1.77	0
5391983	3123001	44	7	3	48.77	4391.17456	90.0249	150.52	3.09	201.84	4.14	74.38
5391983	3123001	44	7	3	27.88	1980.27319	70.98601	102.15	3.66	81.61	2.93	7.75
5391983	3123001	46	6	2	37.85	3735.78664	98.68805	151.69	4.01	81.38	2.15	0
5391983	3123001	46	6	2	34.35	2483.42807	72.29741	75.75	2.21	62.84	1.83	0
5391983	3123001	47	5	2	43.73	2494.05704	57.02396	62.52	1.43	105.03	2.4	0
5391983	3123001	47	5	2	40.3	2322.08423	57.61781	169.06	4.2	55.67	1.38	0
5391983	3123001	48	6	2	37.87	3335.89697	88.08385	217.82	5.75	887.87	23.45	12.35
5391983	3123001	49	10	2	56.72	4193.3916	73.92493	353.47	6.23	1431.29004	25.23	12.14
5391983	3123001	50	5	2	49.6	2733.40936	55.10276	67.96	1.37	137.75	2.78	1.14
5391983	3123001	50	5	2	25.38	1387.41455	54.65849	56.51	2.23	57.3	2.26	1.41
5391983	3123001	51	7	3	69.05	4579.99789	66.32519	170.05	2.46	144.37001	2.09	0
5391983	3123001	51	7	3	50.35	3179.87173	63.13737	90.98	1.81	134.75	2.68	9.96
5391983	3123001	51	7	3	46.2	3186.06512	68.94752	85.7	1.85	112.76	2.44	0
5391983	3123001	52	8	2	81.25	6011.65967	73.98237	294.09	3.62	438.22001	5.39	0
5391983	3123001	53	7	2	44.38	4037.52869	90.95684	287.73	6.48	292.82	6.6	2
5391983	3123001	53	7	2	49.58	4234.23297	85.36961	221.93	4.48	173.37	3.5	0
5391983	3123001	54	6	2	45.9	3120.25043	67.96031	126.27	2.75	87.02	1.9	0
5391983	3123001	54	6	2	53.33	2213.8252	41.50922	72.58	1.36	32.79	0.61	0
5391983	3123001	55	7	3	47.23	3481.18317	73.68129	144.96	3.07	137.34	2.91	3.85
5391983	3123001	55	7	3	50.8	3148.65076	61.96485	198.3	3.9	293.43	5.78	8.36
5391983	3123001	56	7	3	19.95	1273.06458	63.78079	45.5	2.28	31.35	1.57	0
5391983	3123001	56	7	3	46.88	3717.22269	79.27623	150.77	3.22	121.07	2.58	1.93
5391983	3123001	57	5	2	26.57	2520.27228	94.84692	156.85	5.9	124.91	4.7	34.12
5391983	3917050	59	10	3	56.27	4175.76123	74.20497	148.9	2.65	330.66	5.88	32.93
5391983	3917050	59	10	3	42.53	3351.13477	78.78689	107.51	2.53	308.59	7.26	1.92
5391983	3917050	60	5	2	60.2	3275.49678	54.40949	187.89	3.12	146.41	2.43	10.17
5391983	3917050	61	7	3	88.38	3987.66315	45.11467	121.11	1.37	138.12	1.56	0
5391983	3917050	61	7	3	47.75	3469.81799	72.65595	169.93	3.56	296.71	6.21	0
5391983	3917050	61	7	3	31.45	2254.94604	71.6994	97.93	3.11	93.23	2.96	0.6
5391983	3917050	62	7	3	54.77	3911.53403	71.40507	275.59	5.03	305.38999	5.58	0.67
5391983	3917050	62	7	3	50.58	2834.48529	56.02377	153.18	3.03	72.27	1.43	0
5391983	3917050	62	7	3	51.12	2785.61603	54.49046	66.14	1.29	49.97	0.98	0
5391983	3917050	63	9	4	38.17	2484.61719	65.09914	71.25	1.87	137.3	3.6	0
5391983	3917050	63	9	4	51.8	2765.60684	53.38288	97.42	1.88	106.45	2.06	0
5391983	3917050	63	9	4	25.08	1510.73889	60.22879	58.82	2.35	88.9	3.54	0
5391983	3917050	64	6	3	42.57	3198.12799	75.12574	202.07	4.75	156.37	3.67	0
5391983	3917050	64	6	3	54.65	3431.72397	62.7785	171.07	3.13	70.96	1.3	0
5391983	3917050	64	6	3	28.87	1935.79089	67.0516	85.64	2.97	22.24	0.77	0
5391983	3917050	65	8	3	48.12	3969.48779	82.48743	187.7	3.9	189.57	3.94	17.16
5391983	3917050	65	8	3	56.13	4003.6897	71.31913	168.37	3	104.02	1.85	0
5391983	3917050	65	8	3	41.8	2647.16599	63.32554	79.13	1.89	125.65	3.01	0
5391983	3917050	67	8	3	52.45	4371.60643	83.34569	200.36	3.82	125.63	2.4	0
5391983	3917050	67	8	3	55.75	4538.31567	81.38311	167.13	3	145.88	2.62	2.82
5391983	3917050	67	8	3	35.57	2428.31775	68.24664	75.17	2.11	42.76	1.2	0
5391983	3917050	68	5	2	47.77	3577.49266	74.88942	151.97	3.18	111.17	2.33	0
5391983	3917050	68	5	2	35.25	2809.26373	79.67734	112.46	3.19	128.47	3.64	0
5391983	3917050	69	9	2	43.92	4148.27808	94.42605	144.55	3.29	320.64	7.3	14.98
5391983	3917050	70	5	1	38.1	3530.01859	92.62547	74.1	1.94	161.67	4.24	64.84
5391983	7880324	72	6	3	31.02	1951.6734	62.91898	167.7	5.41	156.36	5.04	0
5391983	7880324	72	6	3	54.97	4428.7206	80.56174	182.79	3.33	110.48	2.01	65.11
5391983	7880324	73	9	4	45.15	5044.19357	111.68162	235.15	5.21	1382.67001	30.62	5.55
5391983	7880324	73	9	4	42.53	3140.17349	73.82766	111.13	2.61	20.68	0.49	0
5391983	7880324	73	9	4	16.23	1102.23206	72.21595	41.38	2.55	18.35	1.13	0
5391983	7880324	74	5	2	75.17	4172.86914	55.51489	132.32	1.76	68.75	0.91	0
5391983	7880324	74	5	2	25.67	1069.44934	41.66686	31.82	1.24	32.34	1.26	0
5391983	7880324	75	7	3	67.28	3508.27149	52.14124	108.47	1.61	68.63	1.02	11.9
5391983	7880324	75	7	3	45.18	3547.45496	78.49365	82.72	1.83	38.99	0.86	0
5391983	7880324	75	7	3	24.95	1159.22705	48.91597	23.88	0.96	30.73	1.23	0
5391983	7880324	76	7	3	70.42	3517.48344	49.94924	140.68	2	87.04	1.24	0
5391983	7880324	76	7	3	43.15	3093.91156	71.67501	63.35	1.47	88.37	2.05	0
5391983	7880324	77	7	3	51.43	3934.37198	76.48815	145.73	2.83	87.87	1.71	131.12
5391983	7880324	77	7	3	37.13	2937.71121	79.09015	105.12	2.83	86.71	2.34	0
5391983	7880324	78	8	4	45.57	3607.37637	79.16497	226.2	4.96	634.78001	13.93	8.13
5391983	7880324	78	8	4	37.87	3369.96951	88.96396	124.53	3.29	152.01	4.01	0
5391983	7880324	79	5	2	34.85	2339.21649	67.12082	111.16	3.19	112.22	3.22	0
5391983	7880324	79	5	2	50.25	2425.44092	48.26748	40.68	0.81	27.21	0.54	3.41
5391983	7880324	80	7	3	52	3833.47852	73.70846	117.64	2.26	227.77	4.38	19.18
5391983	7880324	80	7	3	40.63	3157.02179	77.67339	117.58	2.89	118.15	2.91	10.16
5391983	7880324	80	7	3	44.83	2016.83582	44.98519	12.61	0.28	27.71	0.62	0
5391983	7880324	81	8	2	59.57	4446.04532	74.62541	208.13	3.49	219.27	3.68	1.32
5391983	7880324	81	8	2	45.48	2623.97964	57.68214	59.2	1.3	160.84	3.54	265
5391983	7880324	82	7	3	59.52	3997.05307	67.15592	166.09	2.79	69.52	1.17	0
5391983	7880324	82	7	3	40.23	3113.16788	77.37045	97.57	2.43	79.24	1.97	9.39
5391983	7880324	82	7	3	32.17	1922.3949	59.76357	16.97	0.53	6.49	0.2	0
5391983	7880324	84	6	2	55.2	3839.08127	69.54668	102.75	1.86	87.67	1.59	3.5
5391983	7880324	84	6	2	35.65	2125.32666	59.60308	44.42	1.25	21.26	0.6	0
5391983	7880324	85	5	2	37.5	1729.87527	54.37295	19.75	0.53	22.42	0.6	0
5391983	7880324	86	8	3	36.53	3324.46006	90.96563	159.04	4.35	361.25001	9.89	15.76
5391983	4075183	86	8	3	45.77	2858.71478	62.45963	69.6	1.52	48.59	1.06	0
5391983	4075183	86	8	3	35.18	2090.90845	59.41262	70.82	2.01	16.49	0.47	0
5391983	4075183	88	10	3	61.1	4699.33913	76.90513	270.25	4.42	366.91	6.01	17.42
5391983	4075183	88	10	3	33.65	2742.35374	81.49317	75.59	2.25	57.43	1.71	0
5391983	4075183	88	10	3	25.33	1897.81409	74.91371	33.94	1.34	42.16	1.66	0
5391983	4075183	90	7	3	43.93	3781.29842	86.05334	212.09	4.83	158.44	3.61	86.81
5391983	4075183	90	7	3	41.38	1660.81384	40.11935	67.14	1.62	51	1.23	0
5391983	4075183	90	7	3	32.78	2013.78235	62.06151	51.5	1.57	50.07	1.53	0
5391983	4075183	91	7	3	22.08	1796.35168	81.31048	29.83	1.35	27.95	1.27	0
5391983	4075183	91	7	3	65.77	4894.34926	74.40501	127.17	1.93	106.79	1.62	8.43
5391983	4075183	91	7	3	42.67	2589.40771	60.68924	75.64	1.77	27.87	0.65	0
5391983	4075183	92	9	4	61.45	4696.65143	76.4232	254.89	4.15	542.92	8.84	9.26
5391983	4075183	92	9	4	62.73	2827.47137	45.06601	102.92	1.64	32.93	0.52	0
5391983	4075183	92	9	4	81.52	3813.71497	46.78448	62.88	0.77	65.7	0.81	0
5391983	4075183	92	9	4	27.83	1765.67224	63.43733	29.48	1.06	7.76	0.28	0
5391983	4075183	94	7	2	43.92	2666.9122	60.70523	114.12	2.6	87.15	1.98	0
5391983	4075183	95	9	4	84.5	4761.84668	56.35322	170.72	2.02	161.75999	1.91	13.18
5391983	4075183	95	9	4	44.12	2103.61618	47.67438	56.84	1.29	35.84	0.81	0
5391983	4075183	95	9	4	76.23	4218.86768	55.33014	108.11	1.42	39.08	0.51	0
5391983	4075183	95	9	4	32.17	1851.80396	58.91492	52.44	1.63	36.7	1.14	0
5391983	4075183	97	7	3	40.88	2414.59097	59.05137	79.81	1.95	18.52	0.45	0
5391983	4075183	97	7	3	36.5	2089.41016	57.35411	36.68	1	14.06	0.39	0
5391983	4075183	98	6	1	49.18	2502.88727	50.88497	84.73	1.72	33.23	0.68	0
5391983	4075183	100	5	2	40.02	2352.28389	58.76988	23.27	0.58	3.56	0.09	0
5391983	4075183	100	5	2	38.15	1899.33765	49.78605	33.75	0.88	0	0	0
5391983	4075183	101	7	3	42.3	2714.37213	64.16576	77.92	1.84	10.7	0.25	0
5391983	4075183	101	7	3	36.93	2888.72156	78.21342	77.31	2.09	84.15	2.28	0
5391983	4075183	101	7	3	18.73	1218.5531	67.08863	26.12	1.39	38.55	2.06	7.8
5391983	4075183	103	7	2	78.47	5221.76959	66.53899	195.1	2.49	199.2	2.54	0
5391983	4075183	103	7	2	52.25	3822.01871	73.14122	145.58	2.79	149.72	2.87	0
5391983	4075183	104	5	3	53.9	4524.67465	83.94573	144.62	2.68	214.68	3.98	0
5391983	4075183	104	5	3	58.07	3587.95789	62.74646	101.98	1.76	117.09	2.02	0
5391983	4075183	104	5	3	41.25	2906.50513	71.11296	100.66	2.44	86.66	2.1	14.18
5391983	4075183	105	8	3	70.97	5175.21408	72.90985	167.95	2.37	209.36	2.95	167.67999
5391983	4075183	105	8	3	55.5	3273.75867	58.97106	105.3	1.9	99.23	1.79	1.21
5391983	4075183	106	6	2	59.72	3903.84756	65.3617	204.18	3.42	99.37	1.66	9.16
5391983	4075183	107	6	1	65.4	3860.41919	59.02782	130.75	2	96.38	1.47	0
7752002	3123001	1	7	3	74.27	6064.84473	81.65557	327.29	4.41	227.56	3.06	0
7752002	3123001	1	7	3	42.6	3230.89359	75.8221	155.6	3.65	226.55	5.32	41.98
7752002	3123001	1	7	3	49.42	2250.27545	45.52449	102.29	2.07	38.76	0.78	0
7752002	3123001	2	8	3	58.27	4989.90286	85.62241	249	4.27	57.84	0.99	0
7752002	3123001	2	8	3	38.77	2689.99518	69.38193	221.01	5.7	189.06	4.88	0
7752002	3123001	2	8	3	22.5	1672.39581	74.31219	74.34	3.3	57.9	2.57	0
7752002	3123001	3	7	3	38.78	3502.99295	90.29961	93.31	2.41	90.22	2.33	0
7752002	3123001	3	7	3	42.42	3114.06979	73.38937	145.95	3.44	129.06	3.04	0
7752002	3123001	3	7	3	27.75	1715.03363	61.77815	49.95	1.8	43.25	1.56	0
7752002	3123001	4	6	3	39.27	2297.61179	58.49739	97.74	2.49	50.57	1.29	0
7752002	3123001	4	6	3	47.55	2228.88086	46.87447	48.89	1.03	4.21	0.09	0
7752002	3123001	5	8	3	54.73	2725.11823	49.78188	130.23	2.38	116.08	2.12	0
7752002	3123001	5	8	3	36.78	1824.18601	49.58959	46.74	1.27	0	0	0
7752002	3123001	9	7	3	33.27	2648.84149	79.60695	88.93	2.67	41.71	1.25	0
7752002	3123001	10	7	3	53.75	3745.67258	69.67267	162.75	3.03	77.06	1.43	0
7752002	3123001	10	7	3	56.07	4004.54782	71.41626	194.88	3.48	44.23	0.79	0
7752002	3123001	13	6	2	66.83	4358.78967	65.20303	182.01	2.72	54.76	0.82	0
7752002	3123001	13	6	2	30.2	1734.53186	57.4079	65.32	2.16	36.51	1.21	0
7752002	3123001	14	9	2	47.37	4507.49033	95.15663	330.05	6.97	468.31	9.89	7.92
7752002	3123001	14	9	2	46.02	2445.87579	53.14098	111.8	2.43	99.57	2.16	0
7752002	3123001	15	8	2	61.03	3662.51752	59.99865	170.01	2.79	81.99	1.34	0
7752002	3123001	15	8	2	33.97	1774.79028	52.23121	70.2	2.07	52.53	1.55	0
7752002	3123001	16	7	3	40.57	2462.97534	60.69581	102.95	2.54	79.08	1.95	0
7752002	3123001	16	7	3	26.4	1369.5163	51.85434	44.92	1.7	65.56	2.48	0
7752002	3123001	17	5	2	52.02	2351.67896	45.20851	79.15	1.52	24.69	0.47	0
7752002	3123001	17	5	2	49.23	2618.7406	53.17636	90.39	1.84	82.37	1.67	0
7752002	3123001	20	8	3	54.82	3509.04866	64.00142	124.71	2.27	87.61	1.6	0
7752002	3123001	20	8	3	38.98	2924.54489	74.99666	142.47	3.65	123.73	3.17	0
7752002	3123001	20	8	3	34.25	1694.31494	49.45798	41.64	1.22	52.29	1.53	0
7752002	3123001	21	6	2	43.68	3338.7489	76.42227	149.8	3.43	133.11	3.05	0
7752002	3123001	21	6	2	33.73	2250.29169	66.68815	79.46	2.36	37.75	1.12	0
7752002	3123001	22	7	3	18.73	1368.51407	72.99131	72.93	3.89	0	0	0
7752002	3123001	22	7	3	39.57	2673.3078	67.56322	116.39	2.94	128.15	3.24	0
7752002	3123001	22	7	3	27.38	1731.17413	63.20691	88.54	3.23	88.35	3.23	15.85
7752002	3123001	23	6	2	39.2	2239.44934	57.11205	114.39	2.92	158.17999	4.04	0
7752002	3123001	24	10	3	49.2	3577.51103	72.69812	260.45	5.29	58.75	1.19	0
7752002	3123001	24	10	3	46	3679.50002	79.98681	183.55	3.99	150.6	3.27	0
7752002	3123001	24	10	3	38.38	1949.573	50.79218	93.41	2.43	68.11	1.77	0
7752002	3123001	25	5	2	31.33	2980.10107	95.06562	160.85	5.13	108.86	3.47	0
7752002	3123001	27	8	3	42.42	2772.21489	65.34236	137.49	3.24	185.64	4.38	0
7752002	3123001	27	8	3	39.6	1831.80536	46.25654	51.59	1.3	43.44	1.1	0
7752002	3123001	28	6	2	47.9	3771.93304	78.73668	166.26	3.47	170.3	3.56	0
7752002	3123001	28	6	2	46.2	2243.01172	48.5348	66.03	1.43	100.7	2.18	0
7752002	3123001	29	6	2	36.25	2566.54382	70.78559	109.45	3.02	30.02	0.83	0
7752002	3123001	29	6	2	45.18	2745.66708	60.76277	69.71	1.54	48.05	1.06	0
7752002	3123001	30	8	3	59.27	4610.83179	77.78625	215.5	3.64	60.09	1.01	0
7752002	3123001	30	8	3	40.07	2068.89581	51.6213	69.27	1.73	46.37	1.16	0
7752002	3123001	32	8	3	24.47	1952.92447	79.78773	70.23	2.87	32.69	1.34	0
7752002	3123001	33	7	3	40.63	2019.58856	49.69582	64.6	1.59	52.27	1.29	0
7752002	3123001	34	7	3	31.17	2366.58731	75.92029	89.79	2.88	48.41	1.55	0
7752002	3123001	35	7	3	45.23	3159.88777	69.83563	143.91	3.18	52.28	1.16	0
7752002	3123001	35	7	3	44.48	2608.72864	58.62509	103.42	2.33	62.15	1.4	0
7752002	3123001	35	7	3	31.22	1572.86047	50.36081	50.56	1.62	56.98	1.83	0
7752002	3123001	36	8	3	42.53	3076.89324	72.31326	94.7	2.23	76.66	1.8	0
7752002	3123001	36	8	3	37.38	2802.19417	74.94669	110.38	2.95	136.95	3.66	0
7752002	3123001	36	8	3	21.18	1425.72559	67.29565	25.62	1.21	23.38	1.1	0
7752002	3123001	38	7	3	53.78	3956.15935	73.53889	106.68	1.98	138.05	2.57	0
7752002	3123001	38	7	3	56.32	3957.71198	70.26751	189.59	3.37	97.92	1.74	0
7752002	3123001	38	7	3	30.72	1714.94196	55.81312	51.4	1.67	42.86	1.4	0
7752002	3123001	39	8	3	70.33	4365.31934	62.06615	183.88	2.61	84.97	1.21	0
7752002	3123001	39	8	3	63.72	3845.98853	60.36079	171.85	2.7	136.00999	2.13	0
7752002	3123001	39	8	3	42.37	1952.38196	46.08297	58.73	1.39	42.78	1.01	0
7752002	3123001	40	9	2	53.23	3440.69916	64.62985	270.08	5.07	172.86	3.25	2.67
7752002	3123001	40	9	2	45.93	2580.96594	56.18001	89.5	1.95	67.88	1.48	0
7752002	3123001	42	8	2	51.87	3881.33145	74.82758	186.12	3.59	144.29	2.78	0
7752002	3123001	42	8	2	52.7	3535.62985	67.07702	113.84	2.16	132.99	2.52	0
7752002	3123001	43	7	2	54.92	3799.13257	69.17513	224.83	4.09	116.51	2.12	0
7752002	3123001	44	7	3	48.77	3677.51577	75.39395	91.5	1.88	74.71	1.53	0
7752002	3123001	44	7	3	27.88	1507.09241	54.0241	34.28	1.23	80.12	2.87	0
7752002	3123001	46	6	2	37.85	2928.99457	77.37507	138.71	3.66	51.06	1.35	0
7752002	3123001	46	6	2	34.35	2312.93677	67.33408	59.92	1.74	54.74	1.59	0
7752002	3123001	47	5	2	40.3	1796.8894	44.58617	66.41	1.65	31.44	0.78	0
7752002	3123001	49	10	2	75.9	4787.55705	63.06844	181.19	2.39	68.06	0.9	0
7752002	3123001	49	10	2	46.28	3121.03938	67.41682	155.58	3.36	157.15	3.4	0
7752002	3123001	50	5	2	49.6	2853.36505	57.52095	131.56	2.65	269.76	5.44	0
7752002	3123001	50	5	2	25.38	1435.88306	56.56795	43.78	1.72	8.15	0.32	0
7752002	3123001	55	7	3	56.6	2727.85303	48.19188	80.06	1.41	942.56	16.65	0
7752002	3123001	55	7	3	45.68	3568.7959	78.1203	222.82	4.88	1139.16003	24.94	0
7752002	3123001	57	5	2	30.67	2732.76099	89.11129	181.1	5.9	892.46002	29.1	0
7752002	3123001	58	8	2	29	3149.92041	108.56928	76.16	2.63	775.29999	26.73	0
7752002	3123001	58	8	2	71.33	2899.31909	40.64466	108.19	1.52	98.64	1.38	0
7752002	3917050	59	10	3	56.27	3598.43176	63.94559	129.12	2.29	155.17001	2.76	0
7752002	3917050	59	10	3	42.53	2819.65939	66.29163	138.36	3.25	171	4.02	0
7752002	3917050	59	10	3	52.83	2665.1272	50.43053	111.08	2.1	76.49	1.45	0
7752002	3917050	60	5	2	60.2	2797.48605	46.46922	164.4	2.73	63.1	1.05	0
7752002	3917050	60	5	2	47.48	2736.18683	57.60656	104.51	2.2	107.8	2.27	0
7752002	3917050	61	7	3	75.23	3695.67065	68.56638	103.21	1.37	68.19	0.91	0
7752002	3917050	61	7	3	47.75	2881.74982	60.34215	140.08	2.93	171.48	3.59	0
7752002	3917050	61	7	3	31.45	2127.05542	67.63292	91.99	2.92	87.57	2.78	0
7752002	3917050	62	7	3	43.47	3001.46722	69.04687	212.76	4.89	218.38	5.02	0
7752002	3917050	62	7	3	50.58	2646.24677	52.30322	197.63	3.91	80.87	1.6	0
7752002	3917050	62	7	3	51.12	2655.70673	51.94926	82.34	1.61	16.24	0.32	0
7752002	3917050	63	9	4	38.17	2214.95288	58.0337	88.81	2.33	138.05	3.62	0
7752002	3917050	63	9	4	51.8	3419.92429	66.01278	234.21	4.52	161.97	3.13	0
7752002	3917050	63	9	4	25.08	1363.38965	54.3544	51.71	2.06	59.18	2.36	0
7752002	3917050	64	6	3	42.57	3387.04102	79.56341	224.25	5.27	97.73	2.3	0
7752002	3917050	64	6	3	54.65	3626.16391	66.3355	245.86	4.5	183.56	3.36	0
7752002	3917050	64	6	3	28.87	1908.31006	66.09972	117.22	4.06	63.81	2.21	0
7752002	3917050	65	8	3	48.12	3856.85559	80.14689	235.9	4.9	119.23	2.48	0
7752002	3917050	65	8	3	56.13	3927.88843	69.96886	241.25	4.3	151.77	2.7	0
7752002	3917050	65	8	3	41.8	2735.44417	65.43733	132.75	3.18	119.46	2.86	0
7752002	3917050	67	8	3	65.78	4235.79723	64.38866	231.15	3.51	89.23	1.36	0.68
7752002	3917050	67	8	3	55.75	4336.73083	77.7682	242.56	4.35	163.21	2.93	0
7752002	3917050	67	8	3	35.57	2616.85309	73.54533	160.89	4.52	74.03	2.08	0
7752002	3917050	68	5	2	47.77	3361.5963	70.36996	169.51	3.55	92.04	1.93	0
7752002	3917050	68	5	2	35.25	2827.89777	80.20585	154.58	4.39	95.41	2.71	0
7752002	3917050	69	9	2	19.7	1533.42785	77.80738	50.31	2.55	27.13	1.38	0
7752002	7880324	72	6	3	31.02	2120.05685	68.34741	162.13	5.23	136.76	4.41	0
7752002	7880324	72	6	3	54.97	3016.87158	54.87915	211.54	3.85	88.06	1.6	66.63
7752002	7880324	73	9	4	51.37	3870.0554	75.34128	256.76	5	261.74	5.1	142.41
7752002	7880324	73	9	4	42.53	3107.64874	73.06298	189.97	4.47	34.9	0.82	0
7752002	7880324	73	9	4	18.35	1034.5481	56.36175	55.46	3.02	16.55	0.9	0
7752002	7880324	74	5	2	75.17	3652.03223	48.58579	141.16	1.88	37.99	0.51	0
7752002	7880324	74	5	2	25.67	1042.84558	40.63035	63.71	2.48	47.38	1.85	0
7752002	7880324	75	7	3	46.45	3781.24515	81.40346	250.04	5.38	55.26	1.19	0
7752002	7880324	75	7	3	45.18	3205.19373	70.92052	263.87	5.84	70.23	1.55	0
7752002	7880324	76	7	3	70.42	3689.68298	52.39452	224.75	3.19	202.85	2.88	154.97
7752002	7880324	76	7	3	43.15	3238.03671	75.01388	174.92	4.05	47.47	1.1	0
7752002	7880324	76	7	3	30	1447.3446	48.24482	90.62	3.02	47	1.57	0
7752002	7880324	77	7	3	51.43	3800.98349	73.89494	204.83	3.98	209.06999	4.07	30.67
7752002	7880324	77	7	3	37.13	2799.39453	75.36633	189.55	5.11	76.27	2.05	0
7752002	7880324	78	8	4	45.57	3655.94543	80.23084	273.07	5.99	355.36001	7.8	0
7752002	7880324	78	8	4	39.15	2766.65144	70.66467	228.61	5.84	89.37	2.28	0
7752002	7880324	78	8	4	37.87	3138.2744	82.84743	158.37	4.18	57.48	1.52	0
7752002	7880324	78	8	4	21.02	1206.50732	57.40717	42.57	2.03	28.39	1.35	0
7752002	7880324	79	5	2	34.85	2395.83035	68.74528	111.42	3.2	18.01	0.52	0
7752002	7880324	79	5	2	50.25	2089.43213	41.58074	104.33	2.08	22.21	0.44	0
7752002	7880324	80	7	3	52	3655.49338	70.28624	133.6	2.57	246.96	4.75	1.89
7752002	7880324	80	7	3	40.63	3164.86911	77.86646	137.74	3.39	76	1.87	0
7752002	7880324	80	7	3	44.83	2500.20532	55.76666	101.22	2.26	66.89	1.49	0
7752002	7880324	81	8	2	59.57	4142.25752	69.52643	236.41	3.97	188.93	3.17	22.22
7752002	7880324	81	8	2	45.48	2478.02884	54.47375	143.87	3.16	82.79	1.82	0
7752002	7880324	82	7	3	59.52	3742.57236	62.8803	239.08	4.02	45.06	0.76	0
7752002	7880324	82	7	3	40.23	2962.5079	73.62616	168.93	4.2	59.2	1.47	0
7752002	7880324	82	7	3	32.17	1676.50378	52.11929	114.92	3.57	93.06	2.89	0
7752002	7880324	84	6	2	55.2	3671.54453	66.51168	273.29	4.95	116.04	2.1	0
7752002	7880324	84	6	2	33.87	1657.21472	48.92171	56.33	1.66	14.2	0.42	0
7752002	7880324	85	5	2	41.67	2321.84061	55.71259	123.25	2.96	52.34	1.26	0
7752002	7880324	85	5	2	37.5	1829.48218	48.78619	47.62	1.27	16.6	0.44	0
7752002	7880324	86	8	3	37.07	3328.38676	89.7603	190.71	5.14	322.13	8.69	0
7752002	4075183	86	8	3	39.18	2356.39754	60.12496	103.23	2.63	83.43	2.13	0
7752002	4075183	87	5	1	41.23	2191.25415	53.14278	127.48	3.09	56.55	1.37	0
7752002	4075183	88	10	3	61.1	4310.68149	70.54471	285.42	4.67	311.83	5.1	0
7752002	4075183	88	10	3	33.65	2639.28229	78.43024	155.8	4.63	70.99	2.11	0
7752002	4075183	88	10	3	25.33	1811.85828	71.52072	71.69	2.83	48.58	1.92	0
7752002	4075183	90	7	3	47.85	4576.95996	95.63293	301.48	6.3	233.02	4.87	51.37
7752002	4075183	90	7	3	57.88	3220.73541	55.62887	201.22	3.48	84.31	1.46	0
7752002	4075183	90	7	3	32.78	2154.96265	65.73348	123.72	3.77	75.44	2.3	0
7752002	4075183	91	7	3	27.48	1860.76196	67.69484	60.85	2.21	41.79	1.52	0
7752002	4075183	91	7	3	87.7	4656.46597	53.08984	234.23	2.67	131.53	1.5	0
7752002	4075183	91	7	3	42.67	2459.19043	57.63728	134.02	3.14	51.83	1.21	0
7752002	4075183	92	9	4	81.52	3356.33905	41.17365	237.01	2.91	104.37	1.28	0
7752002	4075183	92	9	4	27.83	1649.73865	59.27205	56.51	2.03	29.9	1.07	0
7752002	4075183	94	7	2	43.92	2671.12421	60.8011	205.67	4.68	113.52	2.58	0
7752002	4075183	95	9	4	84.5	5183.77051	61.3464	215.82	2.55	261.42001	3.09	74.05
7752002	4075183	95	9	4	44.12	1796.10846	40.70532	101.79	2.31	51.54	1.17	0
7752002	4075183	95	9	4	76.23	3914.42249	51.33736	344.03	4.51	225.56	2.96	0
7752002	4075183	95	9	4	32.17	1731.28027	53.82218	113.04	3.51	86.5	2.69	0
7752002	4075183	97	7	3	40.88	2656.03326	64.9561	155.38	3.8	66.09	1.62	0
7752002	4075183	97	7	3	59.27	3090.40416	52.14405	239.2	4.04	76.38	1.29	0
7752002	4075183	97	7	3	36.5	2470.47412	67.81397	118.49	3.25	79.54	2.18	1.04
7752002	4075183	100	5	2	40.02	2340.43466	58.47383	139.61	3.49	58.56	1.46	0
7752002	4075183	101	7	3	42.3	2630.12885	62.17431	114.83	2.71	45.04	1.06	0
7752002	4075183	101	7	3	36.93	2534.91763	68.63402	232.26001	6.29	150.45	4.07	2.61
7752002	4075183	101	7	3	18.73	1123.74573	59.98643	76.7	4.1	36.31	1.94	0
2470782	3123001	2	8	3	58.27	4150.38959	71.21709	183.26	3.15	49.85	0.86	0
2470782	3123001	3	7	3	38.78	3664.42224	94.46091	127.45	3.29	301.64	7.78	1.23
2470782	3123001	3	7	3	42.42	2927.36759	68.98935	96.7	2.28	32.92	0.78	0
2470782	3123001	4	6	3	39.27	2291.97554	58.35389	112.64	2.87	104.39	2.66	0
2470782	3123001	4	6	3	47.55	1977.35205	41.58469	63.74	1.34	11.93	0.25	0
2470782	3123001	5	8	3	54.73	3790.01508	69.23519	280.97	5.13	290.27	5.3	0
2470782	3123001	5	8	3	46.93	2673.62668	56.96385	197.24	4.2	28.51	0.61	0
2470782	3123001	5	8	3	36.78	2076.25893	56.44206	118.73	3.23	50.62	1.38	0
2470782	3123001	6	7	3	50.13	3173.28059	63.29156	142.65	2.85	114.48	2.28	0
2470782	3123001	6	7	3	27.8	2225.29346	80.03405	100.99	3.63	86.38	3.11	0
2470782	3123001	7	7	2	50.03	4101.59451	81.95049	124.35	2.49	123.07	2.46	0
2470782	3123001	8	7	2	52.35	3777.68225	72.14687	260.07	4.97	169.71	3.24	0
2470782	3123001	8	7	2	26.87	2087.11719	77.68378	82.76	3.08	70.49	2.62	0
2470782	3123001	9	7	3	35.58	3034.90688	85.26736	104.04	2.92	64.19	1.8	0
2470782	3123001	9	7	3	33.55	2262.68878	67.41918	91.64	2.73	57.26	1.71	0
2470782	3123001	10	7	3	28.83	1349.53696	46.79069	30.11	1.04	18.36	0.64	0
2470782	3123001	10	7	3	50.45	2500.38812	49.54828	72.41	1.44	131.41	2.6	0
2470782	3123001	13	6	2	66.83	4551.93951	68.09235	150.53	2.25	93.61	1.4	0
2470782	3123001	14	9	2	47.37	4360.97383	92.06355	290.46	6.13	500.45999	10.56	12.41
2470782	3123001	14	9	2	46.02	2635.82043	57.26787	112.26	2.44	52.03	1.13	0
2470782	3123001	16	7	3	61.75	3336.86578	54.03612	245.54001	3.98	143.96	2.33	0
2470782	3123001	16	7	3	40.57	2699.79608	66.53185	118.95	2.93	42.8	1.05	0
2470782	3123001	16	7	3	26.4	1148.67607	43.49261	64.89	2.46	69.96	2.65	0
2470782	3123001	17	5	2	52.02	2137.60944	41.09325	53.06	1.02	13.8	0.27	0
2470782	3123001	17	5	2	49.23	2312.60092	46.95986	41.85	0.85	43.46	0.88	0
2470782	3123001	26	7	3	31.67	2710.77301	85.58534	55.38	1.75	348.62	11.01	0
2470782	3123001	26	7	3	42.35	3618.38568	85.41281	86.16	2.03	328.85001	7.77	0
2470782	3123001	27	8	3	53.53	3493.77515	65.2475	102.04	1.91	286.72	5.36	0.62
2470782	3123001	27	8	3	42.42	2537.38797	59.80738	74.94	1.77	37.27	0.88	0
2470782	3123001	27	8	3	22.68	2187.2482	96.42534	17.76	0.78	34.6	1.53	0
2470782	3123001	28	6	2	47.9	3842.13617	80.20212	151.45	3.16	115.95	2.42	0
2470782	3123001	28	6	2	46.2	2580.59009	55.8394	94.37	2.04	84.87	1.84	0
2470782	3123001	29	6	2	45.18	2805.85315	62.09471	113.74	2.52	108.44	2.4	0
2470782	3123001	30	8	3	38.43	2282.39703	59.37918	121.07	3.15	61.25	1.59	0
2470782	3123001	30	8	3	40.07	2174.54193	54.25729	85.51	2.13	53.82	1.34	0
2470782	3123001	32	8	3	55.53	3079.71719	55.4551	159.62	2.87	241.46	4.35	0
2470782	3123001	32	8	3	24.47	1996.59174	81.57178	80.31	3.28	61.95	2.53	0
2470782	3123001	33	7	3	40.63	1753.90106	43.15808	78.98	1.94	49.47	1.22	0
2470782	3123001	34	7	3	32.32	1721.74878	53.26671	13.53	0.42	202.80999	6.28	0
2470782	3123001	34	7	3	42.15	2668.41736	63.29363	132.89	3.15	97.87	2.32	1.94
2470782	3123001	38	7	3	53.78	3861.30145	71.77563	158.25	2.94	110.94	2.06	0
2470782	3123001	38	7	3	56.32	3772.17909	66.97345	180.14	3.2	43.41	0.77	0
2470782	3123001	38	7	3	30.72	1658.64801	53.98103	58.15	1.89	8.05	0.26	0
2470782	3123001	39	8	3	63.72	3621.7981	56.84224	134.07	2.1	81.61	1.28	0
2470782	3123001	39	8	3	42.37	2289.96997	54.05122	69.55	1.64	55.59	1.31	0
2470782	3123001	40	9	2	53.23	3423.68666	64.31029	298.14	5.6	135.31	2.54	0
2470782	3123001	40	9	2	45.93	2866.11487	62.38686	121.36	2.64	93.17	2.03	0
2470782	3123001	42	8	2	52.7	3143.50232	59.63768	106.07	2.01	76.41	1.45	0
2470782	3123001	44	7	3	27.88	1627.45721	58.33877	76.16	2.73	98.93	3.55	0
2470782	3123001	47	5	2	40.3	2211.94604	54.88496	129.36	3.21	120.41	2.99	0
2470782	3123001	48	6	2	31.85	2175.51782	68.28403	75.65	2.38	67.84	2.13	0
2470782	3123001	49	10	2	86.53	4556.44281	52.65302	212.05	2.45	160.57	1.86	0
2470782	3123001	49	10	2	46.28	3243.81247	70.06882	121.09	2.62	159.73	3.45	0
2470782	3123001	53	7	2	49.58	2958.30936	59.64474	145.33	2.93	177.33	3.58	0
2470782	3123001	55	7	3	50.8	3204.43085	63.06259	237.32	4.67	291.5	5.74	10.37
2470782	3123001	55	7	3	31.33	2275.42242	72.5828	89.71	2.86	142.71	4.56	0
2470782	3123001	58	8	2	27.17	2027.6571	74.63768	15.93	0.59	381.19	14.03	0
2470782	3917050	59	10	3	56.27	3448.33362	61.27829	151.92	2.7	150.4	2.67	0
2470782	3917050	59	10	3	42.53	2519.97348	59.24586	95.01	2.23	226.08	5.32	3.22
2470782	3917050	59	10	3	52.83	2534.82324	47.96487	114.45	2.17	66.81	1.26	0
4997198	3123001	5	8	3	54.73	3961.76959	72.37277	255.32	4.67	256.88	4.69	13.78
4997198	3123001	6	7	3	57.15	2996.56464	52.42171	131.99	2.31	59.03	1.03	1.35
4997198	3123001	6	7	3	50.13	3701.14969	73.81999	231.1	4.61	325.96	6.5	49.7
4997198	3123001	6	7	3	27.8	1903.57733	68.46333	56.16	2.02	64.28	2.31	1.9
4997198	3123001	7	7	2	47.53	2691.48236	56.6036	104.2	2.19	67.1	1.41	0
4997198	3123001	7	7	2	24.85	1874.51282	75.41895	89.39	3.6	45.93	1.85	0
4997198	3123001	8	7	2	52.35	3690.94894	70.49042	128.23	2.45	59.99	1.15	0
4997198	3123001	8	7	2	26.87	1906.56506	70.96352	76.4	2.84	64.02	2.38	0
4997198	3123001	14	9	2	41.83	2292.90982	54.79291	31.85	0.76	213.67999	5.11	56.03
4997198	3123001	14	9	2	26.42	2785.13422	105.39238	56.53	2.14	238.60001	9.03	0
4997198	3123001	15	8	2	61.03	3267.86383	53.53351	112.74	1.85	174.41	2.86	1.36
4997198	3123001	15	8	2	33.97	1678.96228	49.41104	49.63	1.46	106.91	3.15	0
4997198	3123001	16	7	3	61.75	3604.61761	58.37201	333.01	5.39	269.91001	4.37	6.15
4997198	3123001	16	7	3	40.57	2768.22339	68.21813	108.91	2.68	148.29	3.66	0.64
4997198	3123001	16	7	3	26.4	1503.46204	56.92596	38.44	1.46	127.74	4.84	27.47
4997198	3123001	17	5	2	49.23	2787.81232	56.60954	71.33	1.45	113.53	2.31	0
4997198	3123001	20	8	3	54.82	3521.43587	64.22735	126.48	2.31	135.72	2.48	1.97
4997198	3123001	20	8	3	38.98	2587.83374	66.36208	78.55	2.02	123.73	3.17	1.91
4997198	3123001	20	8	3	34.25	1652.41156	48.2348	16.77	0.49	62.03	1.81	0
4997198	3123001	21	6	2	43.68	3188.32602	72.97917	150.79	3.45	143.53	3.29	0
4997198	3123001	21	6	2	33.73	1818.65131	53.89634	55.17	1.64	30	0.89	0
4997198	3123001	22	7	3	39.57	2146.41156	54.24683	35.72	0.9	99.04	2.5	0
4997198	3123001	22	7	3	27.38	1644.7251	60.05057	85.41	3.12	99.45	3.63	0
4997198	3123001	27	8	3	53.53	2903.86304	54.23068	31	0.58	223.53	4.18	43.93
4997198	3123001	27	8	3	42.42	2523.77307	59.48647	44.19	1.04	46.31	1.09	0
4997198	3123001	32	8	3	55.53	2979.56359	53.65167	108.36	1.95	62.62	1.13	0
4997198	3123001	33	7	3	56.77	3983.02081	70.14769	142.63	2.51	145.77	2.57	0
4997198	3123001	34	7	3	31.17	1500.32083	48.1304	28.58	0.92	7.38	0.24	0
4997198	3123001	35	7	3	45.23	2657.10435	58.72378	98.4	2.18	0	0	0
4997198	3123001	35	7	3	44.48	2067.26776	46.45702	55.79	1.25	34.7	0.78	0
4997198	3123001	35	7	3	31.22	1276.90265	40.88465	73.23	2.35	36.62	1.17	0
4997198	3123001	36	8	3	42.53	2529.2626	59.44283	98.79	2.32	47.15	1.11	0
4997198	3123001	36	8	3	37.38	2144.90628	57.36705	62.58	1.67	18.99	0.51	0
4997198	3123001	36	8	3	21.18	1117.17798	52.7319	21.22	1	15.23	0.72	0
4997198	3123001	42	8	2	58.53	3650.28351	62.35413	154.98	2.65	712.32001	12.17	108.93
4997198	3123001	43	7	2	54.92	4090.88567	74.48741	244.74	4.46	258.74	4.71	0
4997198	3123001	43	7	2	24.92	2133.47852	85.62456	123.64	4.96	222.84	8.94	0.65
4997198	3123001	44	7	3	48.77	3683.92422	75.52533	173.8	3.56	195.19	4	0.63
4997198	3123001	44	7	3	44.8	2444.879	54.57238	123.98	2.77	4.29	0.1	0
4997198	3123001	44	7	3	27.88	1646.63702	59.0263	62.7	2.25	36.36	1.3	0
4997198	3123001	46	6	2	37.85	2843.03786	75.10436	51.57	1.36	9.45	0.25	0
4997198	3123001	47	5	2	44.28	3773.8772	85.19647	270.87	6.12	664.19	15	0
4997198	3123001	48	6	2	52.87	3941.93497	74.54961	200.25	3.79	130.34	2.47	0
4997198	3123001	48	6	2	31.85	1774.59894	55.7002	73.89	2.32	45.58	1.43	0
4997198	3123001	49	10	2	86.53	4700.16553	54.31384	187.7	2.17	167.56	1.94	0
4997198	3123001	49	10	2	46.28	2949.42024	63.70972	136.37	2.95	188.64	4.08	0
4997198	3123001	50	5	2	49.6	2896.78906	58.39633	165.75	3.34	194.8	3.93	0
4997198	3123001	50	5	2	25.38	1329.74951	52.38672	36.52	1.44	27.29	1.08	0
4997198	3123001	51	7	3	69.05	4387.88307	63.54309	181.95	2.64	202.63	2.93	0
4997198	3123001	51	7	3	50.35	2959.28748	58.7576	93.41	1.86	98.36	1.95	0
4997198	3123001	51	7	3	46.2	2781.95685	60.20249	96.2	2.08	121.04	2.62	16.31
4997198	3123001	52	8	2	79.22	5284.45776	66.69923	308.99	3.9	467.49	5.9	1.17
4997198	3123001	52	8	2	57.73	3687.08438	63.85409	121.65	2.11	59.53	1.03	0
4997198	3123001	53	7	2	44.38	3738.5253	84.22094	236.2	5.32	285.17	6.43	0
4997198	3123001	53	7	2	49.58	3811.19489	76.84041	262.84	5.3	203.55	4.11	16.73
4997198	3123001	54	6	2	53.33	2926.29321	54.868	136.51	2.56	147.63	2.77	0
4997198	3123001	55	7	3	47.23	2707.79541	57.31208	114.54	2.43	171.8	3.64	0
4997198	3123001	55	7	3	50.8	3372.51135	66.37038	180.29	3.55	241.95	4.76	11.7
4997198	3123001	55	7	3	31.33	1980.95862	63.18982	76.79	2.45	152.67	4.87	0.58
4997198	3123001	56	7	3	57.23	3740.52979	65.35179	196.9	3.44	298.88999	5.22	3.25
4997198	3123001	56	7	3	46.88	3109.80319	66.32195	209.48	4.47	143	3.05	0
4997198	3123001	56	7	3	37.2	2482.6311	66.71289	133.91	3.6	142.95	3.84	0
4997198	3123001	57	5	2	31.87	1701.33521	53.3822	98.18	3.08	95.19	2.99	0
4997198	3123001	58	8	2	71.33	3642.88306	51.06845	131.48	1.84	118.76	1.66	10.93
4997198	3917050	59	10	3	42.53	2291.62091	53.87718	79.86	1.88	241.99	5.69	17.91
4997198	3917050	59	10	3	52.83	2454.32715	46.44169	129.56	2.45	100.9	1.91	0
4997198	3917050	60	5	2	47.48	2777.07648	58.46743	173.24	3.65	132.31	2.79	0
4997198	3917050	63	9	4	52.47	3001.65747	57.1984	229.22	4.37	317.52	6.05	5.84
4997198	3917050	63	9	4	53	3026.55908	57.10489	153.61	2.9	57.61	1.09	0
4997198	3917050	64	6	3	54.65	3409.30666	62.36841	268.65	4.92	245.2	4.49	0
4997198	3917050	64	6	3	28.87	2038.68408	70.6156	134.85	4.67	117.57	4.07	0
4997198	3917050	65	8	3	56.13	2841.45422	50.61582	160.56	2.86	96.27	1.72	0
4997198	3917050	65	8	3	41.8	2351.74992	56.2586	121.89	2.92	151.36	3.62	0
4997198	3917050	67	8	3	52.45	3956.77513	75.43683	177.06	3.38	118.04	2.25	0
4997198	3917050	67	8	3	55.75	4242.96503	76.08675	250.59	4.49	225.52	4.05	0
4997198	3917050	67	8	3	35.57	2490.74878	70.00123	109.6	3.08	94.71	2.66	0
4997198	3917050	68	5	2	47.77	3108.06596	65.06268	139.58	2.92	47.52	0.99	0
4997198	3917050	68	5	2	35.25	2367.33563	67.14322	147.35	4.18	187.21	5.31	4.56
4997198	3917050	70	5	1	32.57	2926.65649	89.84732	130.95	4.02	634.12	19.47	13.18
4997198	7880324	72	6	3	54.97	3392.30942	61.70865	339.86	6.18	326.74	5.94	16.3
4997198	7880324	73	9	4	36.77	2921.51937	79.43696	202.19	5.5	145.98	3.97	0
4997198	7880324	73	9	4	56.13	3989.38959	71.05153	278.69	4.97	404.70001	7.21	20.62
4997198	7880324	73	9	4	42.53	2980.70001	70.07833	206.04	4.84	88.91	2.09	0
4997198	7880324	73	9	4	15.73	1065.6521	67.70917	16.3	1.04	6.7	0.43	0
4997198	7880324	74	5	2	75.17	3626.17017	48.24173	289.20999	3.85	186.92999	2.49	0
4997198	7880324	74	5	2	25.67	1185.17883	46.1758	48.59	1.89	24.35	0.95	0
4997198	7880324	75	7	3	46.45	3166.20356	68.16272	137.45	2.96	91.74	1.98	0
4997198	7880324	75	7	3	45.18	2748.24123	60.80964	201.81	4.47	111.57	2.47	0
4997198	7880324	77	7	3	37.13	2620.62515	70.55344	147.9	3.98	92.92	2.5	0
4997198	7880324	77	7	3	30.02	1247.97595	41.5761	35.12	1.17	81.41	2.71	0
4997198	7880324	78	8	4	45.57	3353.89041	73.60215	163.37	3.59	238.37999	5.23	0
4997198	7880324	78	8	4	39.15	2472.87061	63.14491	180.1	4.6	115.54	2.95	0
4997198	7880324	78	8	4	37.87	2766.57777	73.03499	252.24	6.66	235.72	6.22	0
4997198	7880324	80	7	3	44.83	2547.77295	56.82765	66.79	1.49	12.14	0.27	0
4997198	7880324	81	8	2	45.48	2111.41502	46.41459	125.54	2.76	132.44	2.91	2.04
4997198	7880324	82	7	3	40.23	2899.77634	72.06711	194.06	4.82	197.05	4.9	0.49
4997198	4075183	88	10	3	55.43	3693.67429	66.62251	101.77	1.84	70.13	1.27	0
4997198	4075183	90	7	3	38.35	3209.42931	83.65877	221	5.76	192.6	5.02	45.42
4997198	4075183	90	7	3	57.88	2382.66232	41.15359	132.25	2.28	104.28	1.8	0
4997198	4075183	90	7	3	32.78	2131.20117	65.00868	115.4	3.52	65.93	2.01	0
4997198	4075183	91	7	3	76.3	4162.91022	54.55321	247.3	3.24	257.33001	3.37	0
4997198	4075183	91	7	3	42.67	2599.36206	60.92255	167.9	3.93	126.9	2.97	0
4997198	4075183	92	9	4	61.45	3795.88461	61.76606	259.9	4.23	497.49999	8.1	0
4997198	4075183	92	9	4	62.73	2773.77588	44.21018	211.03	3.36	103.36	1.65	0
4997198	4075183	95	9	4	44.12	1920.00107	43.5131	101	2.29	33.18	0.75	0
4997198	4075183	95	9	4	46.23	1892.12695	40.92191	158.23	3.42	57.32	1.24	0
4997198	4075183	95	9	4	32.17	1558.6571	48.55983	103.64	3.22	61.59	1.91	0
4997198	4075183	97	7	3	59.27	2945.28282	49.69544	93.55	1.58	150.79	2.54	0
4997198	4075183	97	7	3	36.5	2322.8042	64.05115	89.13	2.44	101.26	2.77	0
6518312	7880324	72	6	3	54.97	3902.96661	70.99788	191.19	3.48	167.07	3.04	82.38
6518312	7880324	73	9	4	56.13	4326.74747	77.05992	175.56	3.13	216.88	3.86	62.07
6518312	7880324	73	9	4	42.53	3167.3161	74.4658	248.42	5.84	169.86	3.99	0
6518312	7880324	74	5	2	75.17	4151.79102	55.23447	201.19999	2.68	136.19	1.81	0
6518312	7880324	75	7	3	67.28	3741.2415	55.60373	238.19	3.54	165.13	2.45	38.98
6518312	7880324	75	7	3	45.18	3551.32825	78.57935	241.89	5.35	123.64	2.74	19.03
6518312	7880324	76	7	3	70.42	3676.37027	52.20547	171.21	2.43	110.23	1.57	24.09
6518312	7880324	77	7	3	51.43	3862.28796	75.08676	257.72	5.01	102.11	1.99	132.23
6518312	7880324	77	7	3	37.13	2873.68021	77.36628	154.6	4.16	156.36	4.21	0
6518312	7880324	78	8	4	39.15	3073.02689	78.46994	118.71	3.03	69.58	1.78	0
6518312	7880324	78	8	4	37.87	2716.84695	71.72215	116.5	3.08	68.28	1.8	0
6518312	7880324	80	7	3	40.63	3273.44058	80.53768	149.66	3.68	129.31	3.18	17.02
6518312	7880324	81	8	2	33.53	2454.76172	73.16799	84.38	2.52	52.71	1.57	0
6518312	7880324	82	7	3	59.52	3649.76157	61.32095	203.59	3.42	119.82	2.01	0
6518312	7880324	82	7	3	40.23	3089.48805	76.78195	130.55	3.25	148.45	3.69	0
6518312	7880324	82	7	3	32.17	1591.36328	49.47243	42.33	1.32	16.43	0.51	0
6518312	7880324	84	6	2	55.2	3534.61545	64.03115	147.37	2.67	146.07	2.65	14.43
6518312	7880324	84	6	2	40.6	2675.7334	65.90476	166.59	4.1	103.96	2.56	0
6518312	7880324	86	8	3	29.08	2878.95361	98.94275	160.36	5.51	544.26001	18.72	136.45
6518312	4075183	86	8	3	41.72	3006.42957	72.04538	242.6	5.81	175.02	4.2	13.22
6518312	4075183	86	8	3	47.97	3056.90039	63.71994	214.4	4.47	87.6	1.83	0
6518312	4075183	87	5	1	41.23	2650.88013	64.28974	174.68	4.24	103.47	2.51	0
6518312	4075183	88	10	3	61.1	4613.53276	75.5009	309.49	5.07	354.79	5.81	11.77
6518312	4075183	88	10	3	33.65	2429.40817	72.19352	107.25	3.19	13.08	0.39	0
6518312	4075183	90	7	3	44.85	4096.80618	91.32358	176.87	3.94	183.18	4.08	93.98
6518312	4075183	90	7	3	57.88	3232.32388	55.82903	115.75	2	99.64	1.72	0
6518312	4075183	91	7	3	26.88	1901.83228	70.70972	77.1	2.87	71.56	2.66	0
6518312	4075183	91	7	3	87.7	5525.99187	63.00358	256.53	2.93	178.68	2.04	0
6518312	4075183	92	9	4	73.77	5176.16766	70.16392	411.82	5.58	604.4	8.19	46.27
6518312	4075183	92	9	4	86.73	3743.36542	43.15583	291.34999	3.36	252.3	2.91	69.79
6518312	4075183	94	7	2	43.92	2999.28149	68.27074	133.44	3.04	163.03	3.71	0.64
6518312	4075183	95	9	4	44.12	2161.41345	48.98424	146.33	3.32	81.61	1.85	0
6518312	4075183	95	9	4	32.17	1488.15051	46.26375	56.5	1.76	49.4	1.54	15.82
6518312	4075183	97	7	3	59.27	3162.53571	53.36112	75.87	1.28	107.63	1.82	0
6518312	4075183	100	5	2	40.02	2430.21674	60.71696	218.96	5.47	117.88	2.95	0
6518312	4075183	101	7	3	42.3	2650.98352	62.6673	147.75	3.49	83.61	1.98	0
6518312	4075183	101	7	3	36.93	2673.48337	72.38575	100.36	2.72	128.26	3.47	0
6518312	4075183	103	7	2	78.47	4816.54313	61.37535	260.82	3.32	472.09	6.02	0
6518312	4075183	103	7	2	52.25	3319.07388	63.51646	140.59	2.69	102.77	1.97	0
6518312	4075183	104	5	3	53.9	4082.24741	75.73743	284.04	5.27	211.55	3.92	0
6518312	4075183	104	5	3	58.07	4336.68732	74.68463	204.93	3.53	302.08999	5.2	7.17
8057747	3123001	5	8	3	46.93	2696.50626	57.45132	143.12	3.05	0	0	0
8057747	3123001	7	7	2	50.03	3985.84662	79.63783	121.1	2.42	86.16	1.72	0
8057747	3123001	10	7	3	47.43	3541.11438	74.65429	131.4	2.77	144.99	3.06	31.33
8057747	3123001	10	7	3	50.45	3331.16803	66.01122	35.02	0.69	16.1	0.32	0
8057747	3123001	13	6	2	66.83	4832.85217	72.29451	135.78	2.03	21.99	0.33	0
8057747	3123001	13	6	2	30.2	1691.85709	55.99549	16.59	0.55	0	0	0
8057747	3123001	14	9	2	47.37	4886.25534	103.15266	256.64	5.42	489.9	10.34	0
8057747	3123001	21	6	2	43.67	2979.45294	68.21612	145.02	3.32	1135.81997	26.01	0
8057747	3123001	22	7	3	39.57	2826.4957	71.43478	52.91	1.34	63.73	1.61	9.53
8057747	3123001	26	7	3	44.85	3588.26312	79.99962	193.32	4.31	228.20999	5.09	0
8057747	3123001	26	7	3	19.03	1739.00256	91.35896	39.99	2.1	63.44	3.33	0
8057747	3123001	27	8	3	30.95	2203.70447	71.17947	85.89	2.78	40.15	1.3	0
8057747	3123001	27	8	3	42.42	3636.87242	85.72273	81.11	1.91	40.98	0.97	0
8057747	3123001	27	8	3	18.35	2086.43411	113.70213	33.05	1.8	200.34	10.92	11.74
8057747	3123001	38	7	3	56.32	4464.52849	79.26582	118.5	2.1	18.27	0.32	0
8057747	3123001	40	9	2	45.93	3366.16846	73.27155	195.24	4.25	129.78	2.83	0
8057747	3123001	42	8	2	51.87	4602.59065	88.73262	222.17	4.28	269.13	5.19	0
8057747	3123001	42	8	2	52.7	3454.62637	65.54025	89.07	1.69	109.09	2.07	0
8057747	3123001	43	7	2	54.92	4198.61713	76.449	238.63	4.35	149.98	2.73	6.21
8057747	3123001	44	7	3	48.77	4026.96759	82.55817	175.47	3.6	186.16	3.82	28.93
8057747	3123001	44	7	3	44.8	3167.94846	70.71208	166.22	3.71	63.65	1.42	0
8057747	3123001	48	6	2	22.08	2270.63135	102.79234	141.59	6.41	171.79	7.78	14.11
8057747	3123001	53	7	2	44.38	4122.02408	92.86034	305.34	6.88	284.39	6.41	10.58
8057747	3123001	54	6	2	53.33	2916.28711	54.68038	146.43	2.75	59.17	1.11	14.12
8057747	3123001	56	7	3	48.85	2880.75684	58.95237	147.11	3.01	1063.06995	21.76	0
8057747	3123001	58	8	2	46.83	3674.29614	78.45472	163.56	3.49	348.20001	7.44	27.53
8057747	3917050	59	10	3	42.53	2827.21881	66.46936	139.25	3.27	208.42001	4.9	70.58
8057747	3917050	60	5	2	60.2	3168.25552	52.6281	292.99	4.87	171.83	2.85	0
8057747	3917050	61	7	3	31.45	2413.49365	76.74066	59.66	1.9	38.13	1.21	0
8057747	3917050	63	9	4	38.17	2458.90991	64.42559	51.41	1.35	423.51999	11.1	87.27
8057747	7880324	72	6	3	27.2	1716.42618	64.0884	153.95	5.66	149.33	5.49	0
8057747	7880324	72	6	3	54.97	3991.24072	72.60365	303.86	5.53	142.5	2.59	60.3
8057747	7880324	73	9	4	56.13	4682.17947	83.39021	203.82	3.63	334.33999	5.96	176.43
8057747	7880324	73	9	4	42.53	2851.45764	67.03975	98.18	2.31	20.62	0.48	0
8057747	7880324	74	5	2	75.17	4157.7749	55.31408	306.84001	4.08	238.48	3.17	0
8057747	7880324	74	5	2	25.67	1217.89746	47.45055	54.41	2.12	45.75	1.78	0
8057747	7880324	75	7	3	46.45	3479.3985	74.90524	130.66	2.81	54.87	1.18	3.44
8057747	7880324	75	7	3	45.18	3650.44812	80.77255	194.54	4.31	63.78	1.41	0
8057747	7880324	75	7	3	24.95	1562.49609	62.62509	111.12	4.45	77.7	3.11	0
8057747	7880324	76	7	3	70.42	3670.37463	52.12033	236.39	3.36	135.35	1.92	172.52999
8057747	7880324	76	7	3	43.15	3135.4758	72.63791	156.48	3.63	114.38	2.65	0
8057747	7880324	77	7	3	37.13	2470.72775	66.51785	108.74	2.93	48.24	1.3	0
8057747	7880324	78	8	4	39.15	3059.44368	78.14305	187.87	4.8	220.46	5.63	1.93
8057747	7880324	78	8	4	37.87	3245.77327	85.6853	168.58	4.45	217.43	5.74	23.01
8057747	7880324	78	8	4	21.02	1248.02271	59.38252	14.75	0.7	36.91	1.76	0
8057747	7880324	79	5	2	34.85	2659.34421	76.30647	129.77	3.72	131.07	3.76	0
8057747	7880324	79	5	2	50.25	3434.86523	68.35553	161.46	3.21	164.44	3.27	2.57
8057747	7880324	80	7	3	52	4028.90524	77.46604	214.72	4.13	404.31999	7.78	13.96
8057747	7880324	80	7	3	40.63	3409.3623	83.88181	151.39	3.73	154.81	3.81	0
8057747	7880324	80	7	3	44.83	2683.76709	59.86098	129.94	2.9	132.92999	2.97	0
8057747	7880324	84	6	2	55.2	3972.09656	71.95632	231.21	4.19	319.64	5.79	1.84
8057747	7880324	84	6	2	32.63	2096.85669	64.2416	81.56	2.5	115.42	3.54	1.29
8057747	7880324	85	5	2	41.67	2843.76683	68.23621	189.07	4.54	192.11	4.61	0
8057747	7880324	85	5	2	37.5	1834.10541	48.90948	49.53	1.32	52.47	1.4	0
8057747	7880324	86	8	3	37.27	3429.74409	91.99628	152.17	4.08	349.76	9.38	12.32
8057747	4075183	86	8	3	41.88	2800.436	66.83884	209.79	5.01	113.93	2.72	0
8057747	4075183	86	8	3	34.83	2352.01538	67.49452	140.78	4.04	93.8	2.69	0
8057747	4075183	87	5	1	41.23	2705.49243	65.61421	188.2	4.56	177.42	4.3	4.79
8057747	4075183	88	10	3	61.1	4658.51111	76.23697	349.13	5.71	402.19001	6.58	0
8057747	4075183	88	10	3	33.65	2417.70287	71.84568	135.74	4.03	67.67	2.01	0
8057747	4075183	88	10	3	25.33	2122.17407	83.77003	88.69	3.5	121.84	4.81	0
8057747	4075183	90	7	3	45.45	3954.89169	87.0144	123.63	2.72	117.53	2.59	82.61
8057747	4075183	90	7	3	60.05	2788.539	46.42652	146.08	2.43	69.71	1.16	0
8057747	4075183	90	7	3	32.78	2154.42407	65.71705	73.92	2.26	47.66	1.45	0
8057747	4075183	91	7	3	28.08	2145.4245	76.38496	75.94	2.7	25.47	0.91	0
8057747	4075183	91	7	3	66.7	4476.45378	67.11208	211.13	3.17	126.15	1.89	0
8057747	4075183	91	7	3	42.67	1991.49609	46.67569	65.39	1.53	14.06	0.33	0
8057747	4075183	92	9	4	61.45	4120.30286	67.04494	276.83	4.5	509.34999	8.29	8.66
8057747	4075183	92	9	4	62.73	3332.77039	53.11978	264.74	4.22	69.9	1.11	0
8057747	4075183	92	9	4	81.52	3822.24817	46.88916	193.05	2.37	123.99	1.52	0
8057747	4075183	92	9	4	27.83	1869.04907	67.15146	50.58	1.82	29.8	1.07	0
8057747	4075183	94	7	2	43.92	2844.53549	64.74835	218.01	4.96	135.1	3.08	0
8057747	4075183	94	7	2	38.2	1698.4502	44.46205	108.01	2.83	66.41	1.74	0
8057747	4075183	95	9	4	84.5	5407.48193	63.99387	224.3	2.65	249.39	2.95	221.52
8057747	4075183	95	9	4	44.12	2553.19293	57.86317	137.83	3.12	76.35	1.73	0
8057747	4075183	95	9	4	71.53	4978.71973	69.59983	282.96	3.96	188.67	2.64	0
8057747	4075183	95	9	4	32.17	2415.61523	75.25828	128.03	3.98	100.83	3.13	0
8057747	4075183	97	7	3	40.88	2460.77069	60.18075	159.45	3.9	114.12	2.79	2
8057747	4075183	97	7	3	59.27	3196.82533	53.93968	167.62	2.83	56.27	0.95	9.98
8057747	4075183	97	7	3	36.5	2094.00513	57.37	54.23	1.49	9.51	0.26	0
8057747	4075183	98	6	1	49.18	3827.57355	77.81651	212.77	4.33	154.63	3.14	233.28999
8057747	4075183	100	5	2	40.02	2376.74429	59.381	121.42	3.03	36.44	0.91	0
8057747	4075183	101	7	3	42.3	3265.16956	77.18621	151.14	3.57	66.01	1.56	0
8057747	4075183	101	7	3	36.93	3015.68173	81.65093	172.05	4.66	88.03	2.38	0
8057747	4075183	103	7	2	78.47	4498.4917	57.32254	327.76	4.18	201.21001	2.56	0
8057747	4075183	103	7	2	52.25	3302.30777	63.19561	155.36	2.97	60.86	1.16	0
8057747	4075183	104	5	3	53.9	4332.05859	80.37214	265.82	4.93	161.93	3	0
8057747	4075183	104	5	3	62.75	4352.10165	69.3562	204.47	3.26	68.13	1.09	0
8057747	4075183	104	5	3	41.25	2655.18311	64.7632	179.09	4.34	138.45	3.36	9.94
8057747	4075183	105	8	3	70.97	5086.5101	71.66016	337.73	4.76	348.27	4.91	126.61
8057747	4075183	105	8	3	55.5	3195.80005	57.56677	171.83	3.1	45.76	0.82	0
8057747	4075183	105	8	3	27.98	2245.64429	81.07458	142.54	5.09	55.77	1.99	0
8057747	4075183	106	6	2	34.5	1808.44409	53.00946	103.2	2.99	44.74	1.3	0
8057747	4075183	107	6	1	65.4	3887.13696	59.43634	232.6	3.56	80.74	1.23	0
6188938	3123001	1	7	3	74.27	5833.86884	78.54576	328.23	4.42	286.75	3.86	6.28
6188938	3123001	1	7	3	42.6	3218.01658	75.51991	136.69	3.21	165.25001	3.88	57.03
6188938	3123001	1	7	3	49.42	2565.08563	51.8933	155.66	3.15	142.82	2.89	0
6188938	3123001	2	8	3	38.77	2575.40842	66.42644	159.91	4.12	181.35	4.68	0
6188938	3123001	2	8	3	22.5	1918.86768	85.26406	87.22	3.88	100.73	4.48	0
6188938	3123001	3	7	3	38.78	3863.05359	99.5812	158.86	4.1	348.11	8.98	0
6188938	3123001	3	7	3	42.42	3477.10335	81.94499	179.62	4.23	231.46001	5.46	0
6188938	3123001	3	7	3	27.75	1874.17944	67.51083	82.17	2.96	100.31	3.61	0
6188938	3123001	4	6	3	32.7	1343.72636	41.07266	50.54	1.55	66.8	2.04	0
6188938	3123001	5	8	3	54.73	4029.43146	73.6088	308.95	5.64	396.92001	7.25	4.68
6188938	3123001	5	8	3	46.93	3499.37415	74.55709	247.61	5.28	160.03	3.41	0
6188938	3123001	5	8	3	36.78	2317.3688	62.99651	77.99	2.12	128.04	3.48	2.7
6188938	3123001	6	7	3	53.62	4093.59317	76.33503	192	3.58	258.2	4.82	73.61
6188938	3123001	6	7	3	50.13	3691.26666	73.62287	188.52	3.76	404.52	8.07	0
6188938	3123001	6	7	3	27.8	2687.25635	96.64883	108.09	3.89	179.62	6.46	5.98
6188938	3123001	7	7	2	25.52	1503.34106	58.91143	47.36	1.86	16.13	0.63	0
6188938	3123001	7	7	2	24.85	2295.53159	92.35817	73.6	2.96	86.89	3.5	0
6188938	3123001	8	7	2	52.35	4319.57175	82.49597	224.3	4.28	308.23	5.89	6.95
6188938	3123001	8	7	2	26.87	2334.84448	86.90434	112.65	4.19	168.35001	6.27	6.7
6188938	3123001	9	7	3	35.58	3190.26457	89.63222	116.85	3.28	89.63	2.52	71.66
6188938	3123001	9	7	3	33.27	3212.10074	96.53485	98.16	2.95	238.57	7.17	0
6188938	3123001	9	7	3	33.55	2650.78455	78.9829	136.65	4.07	149.25	4.45	9.83
6188938	3123001	20	8	3	54.82	3873.92201	70.65634	146.64	2.67	266.99999	4.87	9.18
6188938	3123001	20	8	3	38.98	3032.85336	77.77411	119.63	3.07	96.74	2.48	0
6188938	3123001	20	8	3	34.25	2009.60196	58.66138	60.4	1.76	95.01	2.77	0
6188938	3123001	21	6	2	43.68	3588.89218	82.14792	138.01	3.16	176.11	4.03	9.98
6188938	3123001	21	6	2	33.73	2498.07871	74.0314	104.4	3.1	185.67001	5.5	0
6188938	3123001	22	7	3	18.73	1403.17624	74.84006	71.19	3.8	0	0	0
6188938	3123001	23	6	2	39.2	2558.87012	65.25815	123.4	3.15	215.92999	5.51	2.68
6188938	3123001	24	10	3	49.2	3551.84563	72.17658	259.43	5.27	94.3	1.92	0
6188938	3123001	24	10	3	46	4015.49738	87.29089	135.26	2.94	203.28	4.42	14.55
6188938	3123001	24	10	3	38.38	2186.69702	56.96996	116.76	3.04	136.39	3.55	9.64
6188938	3123001	25	5	2	46.9	2139.71562	45.62148	79.03	1.69	115.8	2.47	2.67
6188938	3123001	26	7	3	28.3	2724.80403	96.26015	130.65	4.62	190.57	6.73	0
6188938	3123001	26	7	3	44.85	3191.95047	71.16391	171.82	3.83	139.96	3.12	0
6188938	3123001	26	7	3	19.03	1757.84729	92.34897	87.56	4.6	155.52	8.17	11.79
6188938	3123001	27	8	3	42.42	2989.37571	70.46094	119.06	2.81	235.63	5.55	0
6188938	3123001	27	8	3	39.6	1892.72601	47.7949	78.66	1.99	109.88	2.77	0
6188938	3123001	28	6	2	47.9	3809.70642	79.52517	156.3	3.26	238.44001	4.98	0
6188938	3123001	28	6	2	46.2	2080.87329	45.02642	95.71	2.07	109.98	2.38	0
6188938	3123001	29	6	2	36.25	3177.20313	87.62764	142.39	3.93	137.12	3.78	0
6188938	3123001	29	6	2	45.18	2937.75974	65.01386	160.2	3.55	151.81	3.36	0
6188938	3123001	30	8	3	59.27	4574.85992	77.17939	273.6	4.62	131.63	2.22	0
6188938	3123001	30	8	3	38.43	2973.45642	77.35788	149.88	3.9	123.09	3.2	0
6188938	3123001	30	8	3	40.07	2453.05011	61.20639	88.65	2.21	107.16	2.67	0.59
6188938	3123001	32	8	3	55.53	3904.00961	70.29776	249.28	4.49	137.7	2.48	0
6188938	3123001	32	8	3	36.07	2128.57787	58.99688	133.84	3.71	238.34	6.61	0
6188938	3123001	32	8	3	24.47	1932.04166	78.93456	92.86	3.79	93.18	3.81	0
6188938	3123001	33	7	3	56.77	4939.94986	87.00082	255.1	4.49	183.2	3.23	23.65
6188938	3123001	33	7	3	43.83	3257.77222	74.3218	140.47	3.2	142.89999	3.26	0
6188938	3123001	34	7	3	17.4	1934.1185	111.08282	138.28	7.95	521.15002	29.95	0
6188938	3123001	34	7	3	31.17	2554.22635	81.93976	114.19	3.66	231.69	7.43	6.72
6188938	3123001	34	7	3	42.15	2876.84494	68.23744	126.9	3.01	105.26	2.5	0
6188938	3123001	35	7	3	45.23	3076.9852	68.00343	119.09	2.63	66.21	1.46	0
6188938	3123001	35	7	3	44.48	2769.50256	62.23811	90.19	2.03	151.5	3.41	0
6188938	3123001	36	8	3	42.53	3174.56277	74.6087	174.19	4.1	134.87	3.17	0
6188938	3123001	36	8	3	37.38	3183.92133	85.15625	158.37	4.24	252.16	6.75	9.55
6188938	3123001	36	8	3	21.18	1361.3819	64.25856	54.07	2.55	75.17	3.55	0
6188938	3123001	38	7	3	53.78	4004.1604	74.43115	156.27	2.91	180.44	3.36	2.8
6188938	3123001	38	7	3	56.32	4162.29886	73.89986	211.46	3.75	222.97	3.96	0
6188938	3123001	38	7	3	30.72	1975.61633	64.29682	110.4	3.59	94	3.06	0
6188938	3123001	39	8	3	42.37	1963.72803	46.35078	96.65	2.28	71.59	1.69	4.2
6188938	3123001	42	8	2	51.87	3788.94629	73.0465	159.16	3.07	194.23	3.74	0
6188938	3123001	42	8	2	52.7	3618.82709	68.65542	139.67	2.65	255.62	4.85	0
6188938	3123001	43	7	2	54.92	2910.37807	52.99256	183.95	3.35	222.35999	4.05	2.71
6188938	3123001	43	7	2	61.5	2731.30005	44.41138	103.8	1.69	172.84	2.81	7.31
6188938	3123001	44	7	3	48.77	3701.28119	75.88117	91	1.87	198.65	4.07	0
6188938	3123001	44	7	3	44.8	2984.02373	66.60668	150.32	3.36	144.79	3.23	0
6188938	3123001	44	7	3	27.88	1971.56372	70.67381	66.96	2.4	140.48	5.04	3.58
6188938	3123001	46	6	2	37.85	3259.34375	86.10188	165.61	4.38	123.81	3.27	0
6188938	3123001	46	6	2	34.35	2403.24086	69.963	93.77	2.73	107.64	3.13	0
6188938	3123001	47	5	2	43.73	2255.75885	51.57553	108.64	2.48	16.94	0.39	0
6188938	3123001	48	6	2	52.87	4008.88168	75.8157	153.96	2.91	187.85	3.55	24.76
6188938	3123001	48	6	2	31.85	1855.81427	58.24934	96.2	3.02	105.98	3.33	0
6188938	3123001	49	10	2	75.9	5109.18018	67.30532	236.82	3.12	215.53	2.84	0
6188938	3123001	49	10	2	46.28	3555.58371	76.80331	179.19	3.87	318	6.87	5.93
6188938	3123001	50	5	2	49.6	2763.70221	55.71344	92.85	1.87	202.84	4.09	0
6188938	3123001	50	5	2	25.38	1938.57593	76.372	98.18	3.87	99.54	3.92	4.83
6188938	3123001	51	7	3	69.05	4470.36749	64.73758	145.48	2.11	292.39999	4.23	0
6188938	3123001	51	7	3	50.35	3170.3107	62.94754	121.98	2.42	117.42	2.33	0
6188938	3123001	51	7	3	46.2	3125.66333	67.64041	142.18	3.08	258.63	5.6	0
6188938	3123001	54	6	2	40.35	1749.80176	43.36434	25.82	0.64	235.13	5.83	0
6188938	3123001	54	6	2	53.33	2944.23462	55.2044	165.02	3.09	107.64	2.02	0
6188938	3917050	60	5	2	60.2	3062.68803	50.87451	257.74	4.28	260.10999	4.32	14.07
6188938	3917050	60	5	2	47.48	2824.66083	59.46926	192.36	4.05	186.74	3.93	4.24
6188938	3917050	61	7	3	31.45	2358.17334	74.98166	115.71	3.68	125.72	4	6.98
6188938	3917050	62	7	3	54.77	3384.94609	61.79221	254.4	4.64	157.15	2.87	12.69
6188938	3917050	62	7	3	50.58	2718.03821	53.72219	164.21	3.25	234.48999	4.64	0
6188938	3917050	62	7	3	51.12	2824.2243	55.24569	141.42	2.77	89.45	1.75	0
6188938	3917050	63	9	4	25.08	1673.22974	66.70683	64.52	2.57	123.12	4.91	0.63
6188938	3917050	64	6	3	28.87	2255.68994	78.13221	134.08	4.64	87.02	3.01	15.51
6188938	3917050	65	8	3	48.12	3771.26617	78.36831	224.26	4.66	220.92001	4.59	0
6188938	3917050	65	8	3	56.13	3736.99622	66.56843	185.77	3.31	190.60001	3.4	9.37
6188938	3917050	65	8	3	41.8	2923.00175	69.92409	155.1	3.71	125.57	3	3.44
6188938	7880324	73	9	4	37.12	3003.43042	80.89867	129.31	3.48	487.62	13.14	0
6188938	7880324	73	9	4	40.02	2840.02905	70.96081	113.25	2.83	797.70001	19.93	0
6188938	7880324	73	9	4	42.4	3588.55225	84.61471	94.86	2.24	364.06	8.59	0
6188938	7880324	74	5	2	73.5	3439.67017	46.79823	108.14	1.47	1008.76001	13.72	0
6188938	7880324	75	7	3	67.28	3913.62666	58.16578	247.74	3.68	112.54	1.67	16.32
6188938	7880324	75	7	3	45.18	3029.22632	67.02693	142.39	3.15	78.36	1.73	0
6188938	7880324	76	7	3	70.42	3924.41406	55.72776	325.24	4.62	226.24	3.21	134.42999
6188938	7880324	76	7	3	43.15	3482.05994	80.66704	293.66	6.81	143.69	3.33	25.64
6188938	7880324	76	7	3	30	1646.05054	54.86835	90.44	3.01	48.09	1.6	0
6188938	7880324	77	7	3	37.13	2857.38852	76.92767	78.16	2.11	96.63	2.6	0
6188938	7880324	84	6	2	23.9	2031.41602	84.96627	38.01	1.59	33.91	1.42	0
6188938	4075183	88	10	3	42.68	2074.14641	48.59079	81.15	1.9	475.09	11.13	1.36
6188938	4075183	88	10	3	41.17	2587.54907	62.84857	70.15	1.7	365.45999	8.88	0
6188938	4075183	88	10	3	39.67	2887.33301	72.76759	169.15	4.26	661.03003	16.66	219.56
6188938	4075183	90	7	3	32.32	1882.17322	58.22505	72.27	2.24	254.25999	7.87	151.75999
6188938	4075183	90	7	3	42.12	4100.69385	97.35394	139.54	3.31	297.23001	7.06	0
6188938	4075183	91	7	3	49.8	3349.66602	67.26012	154.78	3.11	919.96002	18.47	253.89999
6188938	4075183	92	9	4	55.15	3642.27466	66.03029	124.49	2.26	828.42999	15.02	135.63
6188938	4075183	92	9	4	61.72	4197.37939	68.00918	161.31999	2.61	1279.09998	20.72	18.69
6188938	4075183	94	7	2	45.52	3058.35645	67.17283	204.1	4.48	91.01	2	23.55
6188938	4075183	95	9	4	84.5	4795.67822	56.75359	158.55	1.88	113.54	1.34	0
4121296	7880324	73	9	4	56.13	4619.51474	82.27414	195.24	3.48	330.61	5.89	49.75
4121296	7880324	74	5	2	75.17	3843.63843	51.13488	152.66	2.03	188.39	2.51	0
4121296	7880324	79	5	2	34.85	2328.36752	66.80952	135.21	3.88	80.22	2.3	0
4121296	7880324	80	7	3	40.63	2686.66254	66.10096	101.27	2.49	47.33	1.16	0
4121296	7880324	82	7	3	54.12	2697.14169	49.8354	89.54	1.65	485.45999	8.97	0
4121296	7880324	82	7	3	40.23	3008.50922	74.76941	199.96	4.97	108.08	2.69	1.27
4121296	7880324	84	6	2	55.2	3771.06601	68.31456	220.04	3.99	157.79	2.86	0
4121296	7880324	84	6	2	36.75	2617.09302	71.1821	92.36	2.51	17.83	0.49	0
4121296	7880324	86	8	3	36.63	3615.93085	98.6746	274.55	7.5	447.73001	12.22	40.85
4121296	4075183	86	8	3	44.4	2694.03473	60.65938	141.73	3.19	69.75	1.57	4.16
4121296	4075183	88	10	3	61.1	4107.12975	67.21357	326.6	5.35	333.46	5.46	57.68
4121296	4075183	90	7	3	44.07	4052.24484	91.94532	228.12	5.18	139.42	3.16	84.58
4121296	4075183	91	7	3	28.27	1790.20197	63.33224	50.68	1.79	8.01	0.28	0
4121296	4075183	91	7	3	59.98	3427.30226	57.13345	187.17	3.12	102.86	1.71	0
4121296	4075183	92	9	4	62.73	2677.62915	42.67773	222.07	3.54	181.46001	2.89	12.62
4121296	4075183	94	7	2	43.92	2772.20468	63.10193	219.18	4.99	26.96	0.61	0
4121296	4075183	95	9	4	84.5	5152.11816	60.97181	218.76999	2.59	148.45	1.76	46.18
4121296	4075183	95	9	4	44.12	1921.17871	43.53979	130.05	2.95	20.45	0.46	0
4121296	4075183	95	9	4	76.23	5302.92725	69.5475	452.19001	5.93	218.27	2.86	0
4121296	4075183	97	7	3	40.88	2638.69476	64.53207	149.77	3.66	33.13	0.81	0
4121296	4075183	97	7	3	37.57	2104.50797	55.99801	92.91	2.47	25.03	0.67	0
4121296	4075183	98	6	1	49.18	2794.67502	56.81716	105.86	2.15	54.97	1.12	0
4121296	4075183	100	5	2	40.02	2956.879	73.87519	222.56	5.56	332.5	8.31	0
4121296	4075183	101	7	3	42.3	2884.3233	68.18328	98.48	2.33	36	0.85	0
4121296	4075183	101	7	3	36.93	3216.41922	87.08598	230.69	6.25	151.31	4.1	0.63
2769066	7880324	72	6	3	54.97	3210.13235	58.39471	157.86	2.87	171.51	3.12	0
2769066	4075183	86	8	3	37.37	3118.39526	83.42156	11.73	0.31	0.91	0.02	0
2769066	4075183	88	10	3	41.17	3271.56396	79.4625	68.1	1.65	597.95001	14.52	0
2769066	4075183	90	7	3	50.28	4278.20212	85.07289	267.51	5.32	220.96	4.39	79.04
2769066	4075183	90	7	3	57.88	4277.21179	73.87644	174.71	3.02	419.89001	7.25	0
2769066	4075183	91	7	3	87.7	4679.10342	53.34794	185.16	2.11	133.64	1.52	0
2769066	4075183	92	9	4	73.77	3860.79777	52.33383	247.23	3.35	151.02	2.05	32.57
2769066	4075183	95	9	4	84.5	4795.46729	56.75109	182.33	2.16	103.9	1.23	0
2769066	4075183	95	9	4	76.23	3333.88318	43.72363	108.69	1.43	110.71	1.45	0
2769066	4075183	97	7	3	46.28	3095.56372	66.88001	113.12	2.44	456.82001	9.87	91.9
2769066	4075183	97	7	3	59.27	2989.18039	50.43611	140.62	2.37	508.33999	8.58	0
2769066	4075183	98	6	1	49.18	3405.3223	69.23193	245.65	4.99	187.35001	3.81	256.71001
2769066	4075183	101	7	3	42.3	2484.18906	58.7244	103.8	2.45	59.16	1.4	0
2769066	4075183	101	7	3	36.93	2644.50427	71.60113	135.93	3.68	143.12	3.88	0.6
5270567	3123001	2	8	3	58.27	4511.95538	77.42125	159.98	2.75	48.63	0.83	0
5270567	3123001	2	8	3	38.77	2710.55371	69.91219	179.84	4.64	153.1	3.95	0
5270567	3123001	2	8	3	22.5	1995.50293	88.66931	86.38	3.84	93.84	4.17	0
5270567	3123001	3	7	3	38.78	3543.61826	91.34685	120.03	3.1	212.59	5.48	0
5270567	3123001	3	7	3	42.42	3452.41188	81.36308	134.87	3.18	223.03	5.26	0
5270567	3123001	3	7	3	27.75	2355.91138	84.86356	67.51	2.43	129.42999	4.66	0
5270567	3123001	4	6	3	47.55	2668.271	56.11506	63.9	1.34	12.97	0.27	0
5270567	3123001	5	8	3	54.73	3727.26715	68.08892	182.15	3.33	268.34	4.9	0
5270567	3123001	5	8	3	46.93	3649.50537	77.75576	192.68	4.11	122.89	2.62	0
5270567	3123001	5	8	3	36.78	2997.16602	81.47646	145.25	3.95	210.06001	5.71	0
5270567	3123001	6	7	3	53.62	4318.76929	80.53399	171.23	3.19	238.49001	4.45	0
5270567	3123001	6	7	3	50.13	4062.06088	81.01842	164.54	3.28	323.95	6.46	4.91
5270567	3123001	6	7	3	27.8	2800.49384	100.72149	136.71	4.92	179.46999	6.46	0
5270567	3123001	7	7	2	50.03	4490.78183	89.72651	186.05	3.72	201.67999	4.03	0
5270567	3123001	7	7	2	24.85	2554.10117	102.76143	80.77	3.25	96.75	3.89	0
5270567	3123001	8	7	2	52.35	4554.94986	86.99127	194.93	3.72	198.33	3.79	0
5270567	3123001	8	7	2	26.87	2404.27051	89.48842	99.81	3.71	98.73	3.67	0
5270567	3123001	9	7	3	33.55	2727.07324	81.256	116.55	3.47	109.78	3.27	0
5270567	3123001	10	7	3	59.8	4053.55426	67.78424	194.66	3.26	525.32999	8.78	0
5270567	3123001	10	7	3	50.45	3436.47358	68.09798	93.97	1.86	148.59	2.95	0
5270567	3123001	13	6	2	66.83	4775.12088	71.43091	152.06	2.28	152.56	2.28	0
5270567	3123001	13	6	2	30.2	2445.66342	80.94426	83.41	2.76	113.44	3.76	0
5270567	3123001	14	9	2	47.37	4713.96577	99.51549	268.45	5.67	614.01	12.96	21.57
5270567	3123001	14	9	2	46.02	3244.07813	70.48334	167.63	3.64	292.88999	6.36	0
5270567	3123001	15	8	2	61.03	4265.13474	69.87061	166.08	2.72	338.54	5.55	0
5270567	3123001	15	8	2	33.97	2406.96143	70.83569	62.09	1.83	96.87	2.85	0
5270567	3123001	16	7	3	40.57	3043.05548	74.99089	75.64	1.86	229.9	5.67	0
5270567	3123001	16	7	3	26.4	2057.82556	77.91596	47.74	1.81	149.34	5.66	0
5270567	3123001	17	5	2	49.23	2868.90649	58.25625	82.01	1.67	98.02	1.99	0
5270567	3123001	20	8	3	54.82	4924.22787	89.81283	230.71	4.21	378.54	6.91	1.22
5270567	3123001	20	8	3	38.98	3400.71411	87.20749	123.82	3.18	218.70999	5.61	0
5270567	3123001	20	8	3	34.25	2754.46387	80.4043	64.98	1.9	117.52	3.43	0
5270567	3123001	21	6	2	43.68	3937.57776	90.12916	136.9	3.13	260.38	5.96	0
5270567	3123001	21	6	2	33.73	2835.88	84.04226	97.47	2.89	130.91	3.88	0
5270567	3123001	22	7	3	39.57	3147.44128	79.54612	132.79	3.36	142.87	3.61	0
5270567	3123001	22	7	3	27.38	2281.16119	83.28749	106	3.87	228.46	8.34	0
5270567	3123001	23	6	2	42.05	3000.50781	71.33734	81.17	1.93	25.17	0.6	0
5270567	3123001	23	6	2	39.3	1776.15784	45.187	24.92	0.63	0.38	0.01	0
5270567	3123001	24	10	3	38.38	2734.37085	71.23849	103.07	2.69	189.07001	4.93	0
5270567	3123001	25	5	2	46.9	2713.06726	57.84607	59.71	1.27	92.44	1.97	0
5270567	3123001	27	8	3	42.42	4041.79957	95.26704	104.67	2.47	259.15999	6.11	0
5270567	3123001	27	8	3	39.6	2723.48181	68.77306	81.3	2.05	146.38	3.7	0
5270567	3123001	28	6	2	47.9	4007.26318	83.64904	106.15	2.22	160.63	3.35	0
5270567	3123001	28	6	2	46.2	3358.58447	72.67382	60.3	1.31	162.32001	3.51	0
5270567	3123001	29	6	2	45.18	3338.97592	73.89295	93.67	2.07	161.83001	3.58	0
5270567	3123001	30	8	3	59.27	5108.18695	86.17679	203.57	3.43	102.73	1.73	18.21
5270567	3123001	30	8	3	38.43	3065.79486	79.76017	118.88	3.09	121.62	3.16	0
5270567	3123001	30	8	3	40.07	3209.81981	80.08865	75.09	1.87	143.14	3.57	0
5270567	3123001	32	8	3	55.53	4187.82468	75.40829	199.52	3.59	197.64	3.56	0
5270567	3123001	32	8	3	36.07	2216.94452	61.4461	81.91	2.27	111.56	3.09	0
5270567	3123001	32	8	3	24.47	2407.99799	98.38	80.31	3.28	154.85	6.33	0.57
5270567	3123001	33	7	3	56.77	5041.33777	88.78643	232.98	4.1	474.72999	8.36	0
5270567	3123001	33	7	3	43.83	3549.98315	80.98821	163.94	3.74	239.71001	5.47	2.52
5270567	3123001	33	7	3	40.63	3005.60611	73.95866	62.79	1.55	129.75	3.19	0
5270567	3123001	34	7	3	31.17	2529.87537	81.15858	85.24	2.73	138.36001	4.44	0
5270567	3123001	34	7	3	42.15	3302.05289	78.32318	108.14	2.57	150.81	3.58	0
5270567	3123001	35	7	3	44.48	3299.62454	74.15137	90.82	2.04	150.65	3.39	0
5270567	3123001	35	7	3	31.22	1867.7576	59.80301	75.8	2.43	124.07	3.97	0
5270567	3123001	36	8	3	42.53	3455.96934	81.22233	124.43	2.93	72.97	1.72	0
5270567	3123001	36	8	3	21.18	1968.80664	92.92961	56.43	2.66	68.64	3.24	0
3575282	3917050	61	7	3	31.45	2437.0564	77.48987	140.8	4.48	101.3	3.22	0
3575282	3917050	62	7	3	50.58	3282.59387	64.88066	299.08	5.91	192.63	3.81	18.74
3575282	3917050	64	6	3	56.67	3840.14267	67.76264	295.33	5.21	346.14	6.11	0
3575282	3917050	64	6	3	28.87	1956.52722	67.76986	162.9	5.64	72.6	2.51	0
3575282	3917050	65	8	3	48.12	3963.9248	82.37183	236.43	4.91	201.54	4.19	0
3575282	3917050	67	8	3	51.32	4340.04618	84.54773	251.25	4.9	167.79	3.27	15.72
3575282	3917050	67	8	3	55.75	4674.97134	83.83368	279.05	5.01	222.46	3.99	0
3575282	3917050	67	8	3	35.57	2587.32684	72.71551	172.44	4.85	106.18	2.99	0
3575282	3917050	68	5	2	47.77	2363.72021	49.48092	131.77	2.76	55.66	1.17	0
3575282	3917050	68	5	2	35.25	2941.01654	83.41416	200.67	5.69	154.71	4.39	5.09
3575282	3917050	69	9	2	19.7	1606.00156	81.48983	88.94	4.51	78.09	3.96	0
3575282	3917050	70	5	1	38.1	3901.20346	102.36513	148.11	3.89	152.72	4.01	0
3575282	7880324	74	5	2	75.17	4499.41162	59.85913	302.50001	4.02	88.24	1.17	0
3575282	7880324	75	7	3	50.45	4164.86816	82.54837	72.12	1.43	82.3	1.63	0
3575282	4075183	106	6	2	24	3355.32831	139.7122	72.02	3	724.44001	30.19	1.52
3575282	4075183	107	6	1	24.67	2659.2666	110.96923	78.26	3.17	186.58	7.56	0
7671096	3123001	38	7	3	56.32	4510.62561	80.08426	237.17	4.21	285.15	5.06	0
7671096	3123001	40	9	2	45.93	3292.91528	71.67705	197.82	4.31	197	4.29	0
7671096	3123001	42	8	2	51.87	4119.05331	79.41058	235.36	4.54	381.84	7.36	2.11
7671096	3123001	42	8	2	52.7	3567.396	67.67968	94.23	1.79	55.66	1.06	0
7671096	3123001	43	7	2	54.92	4733.33937	86.18529	282.83	5.15	281.73	5.13	15.78
7671096	3123001	44	7	3	44.8	2865.18248	63.95401	200.43	4.47	117.9	2.63	0
7671096	3123001	46	6	2	37.85	3063.74551	80.93478	137.69	3.64	108.91	2.88	0
7671096	3123001	47	5	2	43.73	2920.21777	66.76767	173.58	3.97	246.33001	5.63	34.66
7671096	3123001	50	5	2	49.6	3042.91992	61.34218	132.08	2.66	75.11	1.51	0
7671096	3123001	51	7	3	43.32	3884.38345	89.65307	189.47	4.37	258.72	5.97	19.9
7671096	3123001	51	7	3	50.35	3233.90787	64.21028	87.69	1.74	37.33	0.74	0.57
7671096	3123001	52	8	2	57.73	4214.95172	72.99587	190.51	3.3	160.01	2.77	4.94
7671096	3123001	53	7	2	44.38	4062.38919	91.51689	327.88	7.39	317.32	7.15	1.85
7671096	3123001	53	7	2	49.58	4123.95209	83.14615	195.34	3.94	288.15	5.81	11.32
7671096	3123001	54	6	2	45.9	3416.79169	74.4191	168.19	3.66	140.67	3.06	0.61
7671096	3123001	56	7	3	57.23	4218.77408	73.70733	302.52	5.29	463.01999	8.09	21.31
7671096	3123001	56	7	3	46.88	3073.24982	65.54239	122.14	2.61	127.1	2.71	16.2
7671096	3123001	56	7	3	37.2	2758.50073	74.12601	110.71	2.98	167.74001	4.51	0
7671096	3123001	57	5	2	26.57	2449.6875	92.19056	141.62	5.33	129.48	4.87	22.51
7671096	3123001	57	5	2	31.87	2244.57617	70.42728	112.18	3.52	173.64	5.45	3.92
7671096	3123001	58	8	2	46.83	3514.74927	75.04803	140.42	3	280.44	5.99	0
7671096	3123001	58	8	2	71.33	3943.18921	55.27835	165.01	2.31	227.60001	3.19	35.79
7671096	3917050	59	10	3	39.87	2404.44897	60.31227	4.89	0.12	27.77	0.7	0
7671096	3917050	61	7	3	53.55	4115.83881	76.83702	208.16	3.89	382.09	7.14	40.48
7671096	3917050	61	7	3	47.75	3053.82922	63.94539	174.66	3.66	220.93999	4.63	0.56
7671096	3917050	62	7	3	54.77	4368.9729	79.75562	426.29001	7.78	444.33999	8.11	14.73
7671096	3917050	62	7	3	51.12	2982.22144	58.33633	131.74	2.58	142.05	2.78	2.11
7671096	3917050	63	9	4	56.92	3432.0325	60.28778	129.46	2.27	184.41	3.24	1.33
7671096	3917050	70	5	1	38.1	3699.87183	97.08232	114.82	3.01	370.45	9.72	27.04
7671096	7880324	72	6	3	32.17	1874.12769	59.37329	50	1.55	15.94	0.5	0
7671096	7880324	73	9	4	56.13	4265.5871	75.97064	189.66	3.38	375.58	6.69	161.93
7671096	7880324	73	9	4	42.53	2850.95074	67.02783	111.33	2.62	56.44	1.33	0
7671096	7880324	74	5	2	75.17	4478.82422	59.58524	161.82	2.15	286.17001	3.81	1.4
7671096	7880324	74	5	2	25.67	1328.58069	51.76288	47.11	1.84	62.49	2.43	4.91
7671096	7880324	75	7	3	45.18	2801.8195	61.99516	127.51	2.82	119.28	2.64	6.36
7671096	7880324	76	7	3	43.15	3046.55142	70.57784	177.07	4.1	274.48	6.36	10.46
7671096	7880324	76	7	3	30	1251.73889	43.82047	60.48	2.02	48.6	1.62	7.07
7671096	7880324	77	7	3	60.3	3181.95503	52.76495	144.2	2.39	125.09	2.07	7.14
7671096	7880324	77	7	3	37.13	2532.90463	68.19179	104.98	2.83	124.81	3.36	0
7671096	7880324	77	7	3	30.02	1634.7699	55.04585	39.74	1.32	102.05	3.4	9.96
7671096	7880324	78	8	4	45.57	3411.84061	74.87388	213.53	4.69	639.56999	14.03	42.08
7671096	7880324	78	8	4	39.15	2931.46725	74.85521	85.89	2.19	154.19	3.94	45.01
7671096	7880324	78	8	4	37.87	2846.19987	75.13694	99.98	2.64	200.67	5.3	25.79
7671096	7880324	80	7	3	52	3325.08165	63.93322	166.84	3.21	288.74	5.55	13.83
7671096	7880324	80	7	3	40.63	2779.76749	68.39166	95.36	2.35	176.04	4.33	16.81
7671096	7880324	80	7	3	44.83	2374.54639	52.96386	45.27	1.01	37.46	0.84	0
7671096	7880324	81	8	2	59.57	3885.75839	65.22118	198.2	3.33	370.37999	6.22	57.38
7671096	7880324	81	8	2	45.48	3016.99701	66.32172	107.08	2.35	196.08	4.31	35.58
7671096	7880324	82	7	3	59.52	3969.02933	66.68508	174.28	2.93	157.91	2.65	0
7671096	7880324	82	7	3	40.23	2871.29373	71.35924	137.64	3.42	179.7	4.47	0
7671096	7880324	82	7	3	32.17	2182.29102	67.84324	71.53	2.22	158.77	4.94	6.16
7671096	7880324	84	6	2	55.2	3692.91849	66.89888	108.6	1.97	294.52	5.34	11.18
7671096	7880324	84	6	2	40.6	2296.5	62.19364	85.88	2.12	124.19	3.06	0
7671096	7880324	85	5	2	41.67	2278.50153	54.67266	85.47	2.05	148.4	3.56	0
7671096	7880324	85	5	2	37.5	2125.16596	56.67109	49.85	1.33	127.38	3.4	0
7671096	7880324	86	8	3	37.43	3040.66013	81.22687	178.15	4.76	365.08999	9.75	21.72
7671096	4075183	86	8	3	41.72	2669.58551	63.97332	102.89	2.47	190.35	4.56	17.91
7671096	4075183	86	8	3	50.45	2795.01611	55.40171	96.9	1.92	72.06	1.43	7.09
7671096	4075183	87	5	1	41.23	2829.0271	68.6102	120.54	2.92	229.7	5.57	8.37
7671096	4075183	88	10	3	54.68	3397.32968	62.12714	215.21	3.94	301.26001	5.51	23.36
7671096	4075183	88	10	3	33.65	2488.66626	73.95446	126.98	3.77	218.49001	6.49	13.07
7671096	4075183	88	10	3	25.33	2191.53662	86.50802	73.59	2.91	197.95	7.81	1.98
7671096	4075183	90	7	3	51.13	3934.57495	76.93432	199.7	3.91	174.85	3.42	73.23
7671096	4075183	90	7	3	57.88	2775.55164	47.93961	92.49	1.6	73.98	1.28	12.22
7671096	4075183	90	7	3	32.78	2363.80298	72.1038	86.77	2.65	117.64	3.59	0
7671096	4075183	91	7	3	23.28	1743.59247	74.83444	61.7	2.65	122.7	5.27	17.49
7671096	4075183	91	7	3	42.67	2938.81006	68.87836	121.26	2.84	213.83	5.01	4.92
7671096	4075183	92	9	4	54.33	4227.7002	77.81043	36.47	0.67	107.05	1.97	0
7671096	4075183	92	9	4	27.83	1889.12915	67.8729	50.97	1.83	92.74	3.33	5.72
7671096	4075183	94	7	2	43.92	2447.81879	55.71814	142.96	3.26	230.02	5.24	12.43
7671096	4075183	94	7	2	38.2	1913.62109	50.09479	48.46	1.27	88.01	2.3	0
7671096	4075183	95	9	4	84.5	5269.72412	62.3636	302.62	3.58	384.32999	4.55	34.06
7671096	4075183	95	9	4	44.12	2348.75092	53.22988	133.05	3.02	127.12	2.88	0
7671096	4075183	95	9	4	76.23	4747.02173	62.25684	247.33	3.24	380.32999	4.99	64.23
7671096	4075183	95	9	4	32.17	2329.58325	73.41509	83.76	2.6	188.99001	5.87	24.48
7671096	4075183	97	7	3	54.37	3020.79483	55.55689	176.15	3.24	102.09	1.88	0
7671096	4075183	97	7	3	59.27	3515.2146	59.31183	183.75	3.1	251.64	4.25	83.83
7671096	4075183	97	7	3	36.5	2606.69067	74.40885	120.9	3.31	180.47	4.94	22.23
7671096	4075183	98	6	1	49.18	3062.89963	62.2703	178.47	3.63	195.56	3.98	6.41
7671096	4075183	100	5	2	40.02	2411.74026	60.25534	125.94	3.15	102.21	2.55	0
7671096	4075183	100	5	2	38.15	2373.96997	62.22726	126.92	3.33	158.21001	4.15	28.9
7671096	4075183	101	7	3	42.3	2415.50519	57.10077	125.95	2.98	115.27	2.73	26.64
7671096	4075183	101	7	3	36.93	2511.90729	68.01101	100.46	2.72	159.53	4.32	35.18
7671096	4075183	103	7	2	78.47	5397.77225	68.78173	455.07	5.8	479.23	6.11	69.63
7671096	4075183	103	7	2	52.25	3774.81598	72.23791	188.75	3.61	287.28	5.5	64.03
7671096	4075183	104	5	3	53.9	3969.8179	73.65154	212.95	3.95	243.27	4.51	99.09
7671096	4075183	104	5	3	58.07	3423.11646	58.95149	159.17	2.74	158.07	2.72	20.82
7671096	4075183	104	5	3	41.25	2883.37402	69.89998	148.02	3.59	193.64999	4.69	31.78
7671096	4075183	105	8	3	55.5	3700.68665	66.66142	314.54	5.67	527.58	9.51	105.71
7671096	4075183	105	8	3	27.98	1969.92151	70.39624	124.02	4.43	176.64	6.31	13.99
7671096	4075183	106	6	2	59.72	3915.53342	65.55736	296.93	4.97	266.77	4.47	13.16
7671096	4075183	106	6	2	34.5	2344.32007	67.95131	138.61	4.02	212.47	6.16	30.72
7671096	4075183	107	6	1	65.4	3974.28076	60.76882	227.42001	3.48	235.55	3.6	15.33
8665820	4075183	97	7	3	59.27	3010.14978	50.78993	216.97	3.66	208.62	3.52	8.77
8665820	4075183	103	7	2	78.47	3709.22015	47.26516	247.36	3.15	128.71	1.64	8.44
8665820	4075183	103	7	2	52.25	3459.47229	66.20324	239.54	4.58	201.98	3.87	7.19
8665820	4075183	104	5	3	58.07	3031.48383	52.57349	171.42	2.95	71.75	1.24	0
8665820	4075183	105	8	3	70.97	4147.41479	58.42993	356.77	5.03	180.21	2.54	156.00999
8665820	4075183	106	6	2	59.72	3076.20027	51.50449	248.15	4.16	135	2.26	2.74
8665820	4075183	107	6	1	65.4	3178.97119	48.60812	139.83	2.14	46.93	0.72	0
6222444	3123001	1	7	3	42.6	3218.1213	75.52237	96.19	2.26	155	3.64	54.53
6222444	3123001	2	8	3	38.77	2260.32121	58.29953	133.74	3.45	46.93	1.21	0
6222444	3123001	2	8	3	22.5	1719.7738	76.41741	112.78	5.01	79.23	3.52	0
6222444	3123001	3	7	3	38.78	4009.08017	103.34545	172.21	4.44	298.47	7.7	0
6222444	3123001	3	7	3	42.42	3344.93307	78.83013	216.05	5.09	80.18	1.89	0
6222444	3123001	3	7	3	27.75	1924.59503	69.32688	70.67	2.55	62.48	2.25	0
6222444	3123001	4	6	3	38.13	3129.9236	82.04829	246.49	6.46	216.8	5.69	0
6222444	3123001	4	6	3	47.55	2330.33618	49.00812	113.01	2.38	19.33	0.41	0
6222444	3123001	5	8	3	54.73	3740.27991	68.32664	262.65	4.8	238.02	4.35	7.83
6222444	3123001	5	8	3	46.93	3495.86041	74.48222	289.75999	6.17	47.11	1	0
6222444	3123001	5	8	3	36.78	2494.04175	67.79928	138.95	3.78	87.15	2.37	0
6222444	3123001	9	7	3	33.55	1649.17499	49.13889	48.77	1.45	248.18	7.4	135.14
6222444	3123001	10	7	3	28.83	1920.63696	66.59167	91.98	3.19	295.78001	10.26	68.01
6222444	3123001	10	7	3	56.07	4140.24799	73.83631	221.64	3.95	51.08	0.91	0
6222444	3123001	13	6	2	66.83	4692.07504	70.18863	211.91	3.17	27.7	0.41	0
6222444	3123001	13	6	2	30.2	1621.43469	53.66472	34.91	1.16	3.48	0.12	0
6222444	3123001	14	9	2	47.37	4326.45802	91.3349	250.15	5.28	402.95	8.51	0
6222444	3123001	15	8	2	61.03	2655.65806	43.50447	97.01	1.59	101.8	1.67	17.07
6222444	3123001	16	7	3	61.75	3932.85291	63.68735	229.57	3.72	74.95	1.21	0
6222444	3123001	16	7	3	40.57	3138.4071	77.34067	173.79	4.28	102.32	2.52	0
6222444	3123001	17	5	2	52.02	2313.32065	44.47111	93.78	1.8	38.66	0.74	0
6222444	3123001	20	8	3	54.82	3556.08945	64.8594	181.14	3.3	240.91	4.39	35.12
6222444	3123001	20	8	3	38.98	2881.09473	73.88243	69.81	1.79	67.55	1.73	0
6222444	3123001	22	7	3	39.57	2615.63959	66.10576	63.36	1.6	69.31	1.75	0.66
6222444	3123001	23	6	2	39.2	2109.03796	53.78621	119.29	3.04	88.33	2.25	0
6222444	3123001	24	10	3	49.2	2933.28369	59.60687	135.68	2.76	44.7	0.91	0
6222444	3123001	24	10	3	46	3782.93577	82.23535	142.81	3.1	48.3	1.05	0
6222444	3123001	25	5	2	31.33	2873.71576	91.67191	145.6	4.65	147.02	4.69	0
6222444	3123001	26	7	3	44.85	3558.92511	79.34554	205.71	4.59	192.88999	4.3	2.04
6222444	3123001	26	7	3	19.03	1533.37628	80.55633	62.99	3.31	63.06	3.31	0
6222444	3123001	27	8	3	46.92	3590.29057	76.50365	204.78	4.36	99.89	2.13	0
6222444	3123001	27	8	3	42.42	3221.75509	75.93822	117.07	2.76	93.08	2.19	0
6222444	3123001	27	8	3	22.68	2577.46475	113.62813	71.45	3.15	290.73	12.82	40.62
6222444	3123001	28	6	2	47.9	4058.44537	84.71744	183.06	3.82	142.89	2.98	0
6222444	3123001	29	6	2	36.25	3397.51208	93.70379	150.22	4.14	92.11	2.54	0
6222444	3123001	29	6	2	45.18	2892.38147	64.00962	95.77	2.12	36.96	0.82	0
6222444	3123001	30	8	3	59.27	5069.11493	85.51764	285.09	4.81	115.84	1.95	0
6222444	3123001	30	8	3	38.43	2999.85004	78.04454	186.28	4.85	64.21	1.67	0
6222444	3123001	33	7	3	56.77	5118.47549	90.14495	234.5	4.13	92.94	1.64	31.49
6222444	3123001	33	7	3	43.83	3264.21924	74.46888	72.67	1.66	84.73	1.93	0
6222444	3123001	34	7	3	17.4	1971.5238	113.23113	138.45	7.96	550.26001	31.62	0
6222444	3123001	34	7	3	31.17	2385.51355	76.52745	119.26	3.83	76.49	2.45	0
6222444	3123001	34	7	3	42.15	2679.72824	63.56192	151.24	3.59	78.23	1.86	0
6222444	3123001	35	7	3	45.23	2818.37978	62.28808	211.03	4.67	50.51	1.12	2.03
6222444	3123001	35	7	3	44.48	2441.03003	54.85646	69.77	1.57	13.96	0.31	0
6222444	3123001	36	8	3	42.53	2700.0019	63.45555	148.22	3.49	63.71	1.5	0
6222444	3123001	36	8	3	37.38	2292.07254	61.30312	79.44	2.13	14.21	0.38	0
6222444	3123001	39	8	3	70.33	4623.45117	65.73627	369.79	5.26	160.36	2.28	0.59
6222444	3123001	44	7	3	44.8	3192.57838	71.26185	234.52	5.23	38.33	0.86	0
6222444	3123001	46	6	2	37.85	3392.48451	89.61905	158.09	4.18	48.72	1.29	20.02
6222444	3123001	47	5	2	43.73	2441.37543	55.81945	167.28	3.83	126.86	2.9	0
6222444	3123001	48	6	2	52.87	4402.8197	83.26583	270.86	5.12	216.02	4.09	0
6222444	3123001	49	10	2	75.9	4663.99481	61.44071	263.51	3.47	250.17999	3.3	31.18
6222444	3123001	49	10	2	46.28	3364.06158	72.66629	90.31	1.95	28.21	0.61	0
6222444	3123001	50	5	2	49.6	2961.31384	59.69709	93.99	1.89	28.65	0.58	0
6222444	3123001	51	7	3	69.05	4477.86212	64.84612	278.84	4.04	194.16	2.81	4.05
6222444	3123001	51	7	3	50.35	4640.36191	92.13587	126.27	2.51	275.63001	5.47	0
6222444	3123001	51	7	3	46.2	2202.89246	47.67134	73.37	1.59	41.66	0.9	0
6222444	3123001	52	8	2	81.25	6173.86569	75.97856	387.82	4.77	559.86	6.89	10.61
6222444	3123001	52	8	2	57.73	4495.35489	77.85198	275.59	4.77	168.09	2.91	0
6222444	3123001	53	7	2	49.58	4154.59338	83.76393	245.97	4.96	193.92	3.91	0
6222444	3123001	55	7	3	47.23	3681.8941	77.92946	209.59	4.44	173.67	3.68	24.59
6222444	3123001	55	7	3	50.8	3270.09595	64.35487	264.45	5.21	230.17001	4.53	17.66
6222444	3123001	55	7	3	31.33	1874.4245	59.79153	104.99	3.35	101.45	3.24	0.6
6222444	3123001	56	7	3	19.95	1221.05161	61.17493	29.07	1.46	1.31	0.07	0
6222444	3123001	56	7	3	46.88	1934.98352	41.26688	142.83	3.05	36.69	0.78	0
6222444	3123001	56	7	3	37.2	2493.52637	67.00566	212.47	5.71	118.89	3.2	0
6222444	3123001	57	5	2	26.57	2484.46454	93.49934	173.63	6.53	87.53	3.29	0
6222444	3123001	57	5	2	31.87	1431.45911	44.91439	106.4	3.34	79.12	2.48	0
6222444	3123001	58	8	2	71.33	3260.40527	45.70662	205.83	2.89	196.98	2.76	58.52
6222444	3917050	59	10	3	56.27	3964.21716	70.44575	283.12	5.03	371.09001	6.59	15.43
6222444	3917050	59	10	3	42.53	2798.22064	65.7876	164.4	3.87	171.15	4.02	63.67
6222444	3917050	60	5	2	60.2	2907.85948	48.30265	291.90999	4.85	192.40001	3.2	0
6222444	3917050	61	7	3	79.88	4197.25186	78.35689	277.21	3.47	337.89	4.23	20.16
6222444	3917050	61	7	3	31.45	2436.14722	77.46096	96.96	3.08	180.39999	5.74	14.28
6222444	3917050	62	7	3	54.77	4401.48581	80.34914	452.08	8.25	438.55	8.01	38.62
3846226	3123001	25	5	2	31.33	2763.84274	88.16695	151.93	4.85	163.92	5.23	4.63
3846226	3123001	25	5	2	46.9	2725.867	58.11897	96.62	2.06	174.1	3.71	0
3846226	3123001	26	7	3	20.87	2083.99931	99.83629	138.63	6.64	70.03	3.36	0
3846226	3123001	26	7	3	44.85	3818.38501	85.13015	296.74	6.62	319.53	7.12	4.09
3846226	3123001	26	7	3	19.03	1989.83112	104.5363	111.61	5.86	181.19	9.52	30.98
3846226	3123001	29	6	2	36.25	2963.06726	81.72175	176.57	4.87	173.82	4.8	1.88
3846226	3123001	29	6	2	45.18	2527.58405	55.9365	44.44	0.98	78.92	1.75	5.64
3846226	3123001	30	8	3	59.27	5117.37146	86.33174	358.35	6.05	218.11	3.68	27.99
3846226	3123001	30	8	3	38.43	3176.5965	82.6428	168.51	4.38	188.62999	4.91	44.79
3846226	3123001	30	8	3	40.07	3480.96863	86.85413	206.19	5.15	315.34999	7.87	37.39
3846226	3123001	32	8	3	55.53	4068.74583	73.26409	253.79	4.57	369.21999	6.65	6.68
3846226	3123001	32	8	3	36.07	2216.065	61.42172	152.08	4.22	134.23	3.72	13.49
3846226	3123001	32	8	3	24.47	2439.29868	99.6588	77.23	3.16	213.52999	8.73	7.8
3846226	3123001	33	7	3	56.77	5331.01636	93.88815	229.63	4.04	489.84	8.63	211.52
3846226	3123001	33	7	3	43.83	1869.07227	42.64043	47.32	1.08	71.64	1.63	0
3846226	3123001	34	7	3	17.4	2066.2243	118.67009	162.2	9.32	553.78999	31.83	122.43
3846226	3123001	34	7	3	31.17	2744.5881	88.04658	110.97	3.56	256.12	8.22	14.47
3846226	3123001	35	7	3	45.23	3411.05116	75.38651	163.23	3.61	238.44	5.27	0
3846226	3123001	35	7	3	44.48	3595.26694	80.79524	213.81	4.81	285.94	6.43	2.86
3846226	3123001	35	7	3	31.22	2547.29361	81.56081	89.53	2.87	276.10001	8.84	6.07
3846226	3123001	36	8	3	42.53	3465.38705	81.44366	154.96	3.64	200.75	4.72	10.76
3846226	3123001	36	8	3	37.38	3454.62982	92.39655	133.24	3.56	221.34	5.92	3.25
3846226	3123001	36	8	3	21.18	2054.44727	96.97193	72.3	3.41	153.14	7.23	0
3846226	3123001	38	7	3	53.78	4290.93732	79.76189	125.17	2.33	159.1	2.96	1.71
3846226	3123001	38	7	3	56.32	4649.99788	82.55875	265.83	4.72	206.49	3.67	0
3846226	3123001	38	7	3	30.72	2359.34338	76.7853	92.13	3	130.75	4.26	0
3846226	3123001	39	8	3	63.72	4217.95752	66.19865	150.99	2.37	209.83	3.29	23.84
3846226	3123001	42	8	2	51.87	4323.4418	83.35095	231.26	4.46	305.21	5.88	0
3846226	3123001	42	8	2	52.7	3908.09171	74.14327	102.27	1.94	179.84999	3.41	17.29
3846226	3123001	43	7	2	54.92	4453.81155	81.09561	210.18	3.83	344.23999	6.27	22.21
3846226	3123001	43	7	2	61.5	3113.84033	50.63155	158.13	2.57	228.83	3.72	45.08
3846226	3123001	44	7	3	48.77	3639.15974	74.6076	159.14	3.26	94.6	1.94	0
3846226	3123001	44	7	3	44.8	3274.48618	73.09012	206.53	4.61	243.61	5.44	0
3846226	3123001	44	7	3	27.88	2112.52921	75.72694	89.56	3.21	162.19	5.82	0
3846226	3123001	49	10	2	41.28	2137.2356	51.7551	63.39	1.54	338.70999	8.21	64.53
3846226	3123001	49	10	2	39.67	3876.08301	97.69914	95.64	2.41	677.66998	17.08	144.95
3846226	3123001	50	5	2	49.6	2903.95422	58.54078	76.03	1.53	163.64	3.3	5.98
3846226	3123001	51	7	3	73.28	4984.11334	68.00691	262.77	3.59	307.13999	4.19	17.65
3846226	3123001	51	7	3	50.35	3417.73112	67.86015	167.01	3.32	259.16	5.15	11.73
3846226	3123001	51	7	3	46.2	3782.76575	81.86033	167.13	3.62	344.17999	7.45	49.56
3846226	3123001	52	8	2	79.22	5611.22009	70.82355	197.45	2.49	476.66002	6.02	0
3846226	3123001	52	8	2	57.73	4788.09708	82.92178	276.19	4.78	390.11	6.76	0
3846226	3123001	53	7	2	49.58	3603.73615	72.65768	121	2.44	187.88	3.79	0.57
3846226	3123001	54	6	2	45.9	3692.60995	80.42653	147.48	3.21	255.67001	5.57	11.34
3846226	3123001	54	6	2	53.33	3374.42676	63.2705	124.41	2.33	320.79001	6.02	15.59
3846226	3123001	55	7	3	50.8	3286.0435	64.66871	155.9	3.07	276.19	5.44	7.08
3846226	3123001	55	7	3	31.33	2673.35193	85.2762	117.49	3.75	259.3	8.28	107.25
3846226	3123001	56	7	3	57.23	3985.62762	69.63396	232.37	4.06	436.73001	7.63	12.7
3846226	3123001	56	7	3	46.88	3603.71701	76.85552	121.57	2.59	200.98	4.29	0.67
3846226	3123001	56	7	3	37.2	3084.84448	82.89547	137.55	3.7	248.89999	6.69	4.21
3846226	3123001	57	5	2	26.57	2278.57434	85.75095	138.88	5.23	158.41	5.96	9.17
3846226	3123001	57	5	2	31.87	2083.39404	65.36993	94.3	2.96	123.7	3.88	0
3846226	3123001	58	8	2	46.83	3226.31323	68.88925	154.89	3.31	289.59	6.18	0
3846226	3123001	58	8	2	71.33	4140.97803	58.05109	174.63	2.45	379.53	5.32	25.87
3846226	3917050	59	10	3	56.27	4646.31982	82.56699	191.01	3.39	401.47999	7.13	55.7
3846226	3917050	59	10	3	42.53	2887.73578	67.89214	128.07	3.01	274.28	6.45	44.24
3846226	3917050	60	5	2	47.48	3528.57611	74.2892	250.12999	5.27	275.65001	5.81	38.05
3846226	3917050	61	7	3	75.38	4320.26901	57.29863	221.11	2.93	378.24	5.02	10.85
3846226	3917050	61	7	3	47.75	2927.93661	61.30927	161.8	3.39	247.67001	5.19	41.08
3846226	3917050	61	7	3	31.45	2480.39941	78.86803	106.97	3.4	218.3	6.94	5.83
3846226	3917050	62	7	3	50.58	3182.84082	62.90904	179.54	3.55	505.83	10	0
3846226	3917050	63	9	4	38.17	2403.14526	62.9645	128.63	3.37	157.08	4.12	121.57
3846226	3917050	63	9	4	51.8	3822.00995	73.77401	271.6	5.24	356.92001	6.89	76.46
3846226	3917050	63	9	4	25.08	1882.25476	75.04006	86.4	3.44	145.24001	5.79	19.24
3846226	3917050	64	6	3	28.87	1750.68323	60.63987	80.54	2.79	15.54	0.54	3.83
3846226	3917050	65	8	3	51.9	2154.05615	41.50291	35.74	0.69	391.17001	7.54	0
3846226	3917050	65	8	3	61.42	3016.39233	49.11091	173.48	2.82	705.72998	11.49	145.07001
3846226	3917050	67	8	3	51.38	4371.69117	85.07746	248.29	4.83	196.65	3.83	4.18
3846226	3917050	67	8	3	55.75	4875.78342	87.43473	284.89	5.11	432.84001	7.76	29.01
3846226	3917050	67	8	3	35.57	2983.05664	83.83729	175.71	4.94	224.63	6.32	2.06
3846226	3917050	68	5	2	47.77	4251.41368	88.99694	138.56	2.9	262.58	5.5	4.73
3846226	3917050	68	5	2	35.25	3369.49231	95.56675	92.73	2.63	250.83	7.12	8.49
3846226	3917050	69	9	2	43.92	4466.16205	101.66195	258.21	5.88	512.29	11.66	42.46
3846226	3917050	69	9	2	19.7	2092.83205	106.19201	89.98	4.57	180.63	9.17	3.52
3846226	7880324	72	6	3	28.23	1484.71098	52.58282	92.76	3.29	87.3	3.09	0
3846226	7880324	72	6	3	54.97	4803.52145	87.37965	256.08	4.66	547.04	9.95	139.42
3846226	7880324	72	6	3	32.17	2317.05176	73.40611	112.08	3.48	140.14999	4.36	5.39
3846226	7880324	73	9	4	45.15	5145.42587	113.92297	354.21	7.85	1662.56999	36.82	22.46
3846226	7880324	73	9	4	56.13	4876.51402	86.85133	229.12	4.08	538.83999	9.6	41.4
3846226	7880324	73	9	4	42.53	3842.52179	90.34036	235.01	5.53	352.27	8.28	0
3846226	7880324	73	9	4	15.65	1289.92102	82.41868	59.06	3.77	59.39	3.79	0
3846226	7880324	74	5	2	75.17	5012.19189	66.68105	259.76	3.46	376.75	5.01	36.26
3846226	7880324	75	7	3	24.95	1804.54309	76.38924	41.56	1.67	182.92	7.33	0
3846226	7880324	76	7	3	62.38	3314.94824	53.12772	297.01	4.76	686.27002	11	316.85999
3846226	7880324	76	7	3	43.15	4156.81549	96.29874	210.69	4.88	372.90999	8.64	37.31
3846226	7880324	76	7	3	30	1966.80139	65.78481	137.91	4.6	215.95	7.2	1.27
3846226	7880324	77	7	3	51.43	3686.03284	71.66019	192.85	3.75	135.24	2.63	0
3846226	7880324	77	7	3	37.13	3396.07391	91.43036	187.13	5.04	369.26	9.95	11.59
3846226	7880324	77	7	3	30.02	1970.71289	66.13722	54.27	1.81	139.82001	4.66	0
3846226	7880324	78	8	4	45.57	3613.61115	79.3018	197.04	4.32	698.14	15.32	23.94
3846226	7880324	78	8	4	39.15	3610.86679	92.20372	223.86	5.72	332.33	8.49	66.91
3846226	7880324	78	8	4	37.87	3803.19797	100.40077	212.58	5.61	412.1	10.88	11.07
3846226	7880324	78	8	4	21.02	1427.91858	67.9422	21.21	1.01	10.21	0.49	0
3846226	7880324	79	5	2	34.85	2878.4166	82.59248	115.63	3.32	135.22	3.88	7.2
3846226	7880324	79	5	2	50.25	3035.20776	60.40214	157.25	3.13	271.51001	5.4	2.11
3846226	7880324	80	7	3	52	3702.57834	71.19156	134.54	2.59	165.31	3.18	0
3846226	7880324	80	7	3	40.63	3397.40379	83.58759	133.65	3.29	288.85001	7.11	36.86
3846226	7880324	80	7	3	44.83	2890.1748	64.46487	79.43	1.77	249.5	5.57	19.07
3846226	7880324	81	8	2	43.48	3243.07129	74.57394	167.36	3.85	1123.46997	25.84	0
3846226	7880324	82	7	3	54.12	3131.77539	57.86618	186.03	3.44	260.07001	4.81	236.66
3846226	7880324	82	7	3	38.23	4673.62109	122.20854	209.33	5.48	1715.78003	44.88	0.65
3846226	7880324	84	6	2	55.2	4559.21552	82.59224	276.88	5.02	473.10001	8.57	5.35
3846226	7880324	84	6	2	31.27	2425.84399	77.58108	110.41	3.53	205.50999	6.57	0
3846226	7880324	86	8	3	17.23	1514.46008	87.79818	128.39	7.45	283.48999	16.45	165.09
3846226	4075183	86	8	3	41.3	3587.521	86.84809	24.64	0.6	0	0	0
3846226	4075183	88	10	3	61.1	5267.31837	86.20016	389.54	6.38	582.48	9.53	27.5
3846226	4075183	88	10	3	33.65	2997.44507	89.07359	187.65	5.58	289.19	8.59	0
3846226	4075183	88	10	3	25.33	2355.24414	92.97016	63.34	2.5	133.21001	5.26	0
3846226	4075183	90	7	3	46.95	4219.57707	89.85279	253.91	5.41	240.73	5.13	130.02
3846226	4075183	90	7	3	57.88	3648.70334	63.02078	188.44	3.26	286.05	4.94	1.8
3846226	4075183	91	7	3	19.08	1825.34033	95.59175	83.52	4.38	148.31	7.77	0
3846226	4075183	91	7	3	42.67	3469.52002	81.31688	190.29	4.46	282.57001	6.62	3.84
3846226	4075183	92	9	4	61.45	4221.27698	68.68798	292.26	4.76	635.63001	10.34	44.35
3846226	4075183	92	9	4	86.73	5119.86005	59.02491	386.82	4.46	546.68002	6.3	70.76
3846226	4075183	92	9	4	116.48	4790.3241	41.1189	219.52	1.88	257.88	2.21	8.64
3846226	4075183	94	7	2	43.92	3028.65033	68.93924	336.35	7.66	227.48	5.18	4.15
3846226	4075183	94	7	2	38.2	2409.76685	63.0829	73.03	1.91	102.92	2.69	0
3846226	4075183	95	9	4	84.5	5909.30029	69.93255	380.81999	4.51	297.82001	3.52	12.82
3846226	4075183	95	9	4	44.12	2645.09729	59.946	137.87	3.12	225.47001	5.11	0
3846226	4075183	95	9	4	32.17	2746.85083	85.39433	98.94	3.08	214.14999	6.66	7.3
3846226	4075183	97	7	3	40.88	2624.95807	64.19612	165.47	4.05	88.11	2.16	0
3846226	4075183	97	7	3	59.27	3633.95599	61.31534	176.04	2.97	200.65	3.39	2.06
3846226	4075183	97	7	3	36.5	3030.01001	83.01397	145.8	3.99	324.51001	8.89	0
3846226	4075183	98	6	1	49.18	3542.65833	72.02404	221.92	4.51	277.42	5.64	0
3846226	4075183	100	5	2	40.02	2620.93932	65.48201	69.02	1.72	102.96	2.57	0
3846226	4075183	100	5	2	38.15	2563.97217	67.20766	100.08	2.62	136.39	3.58	0.55
3846226	4075183	101	7	3	42.3	3349.62848	79.18275	143.97	3.4	98.99	2.34	0
3846226	4075183	101	7	3	36.93	2906.50555	78.69493	122.37	3.31	217.79	5.9	0.55
3846226	4075183	101	7	3	18.73	1742.23694	93.00197	90.23	4.82	199.46001	10.65	13.07
3846226	4075183	103	7	2	78.47	5052.55994	64.38282	230.03	2.93	343.86	4.38	8.95
3846226	4075183	103	7	2	52.25	4051.76712	77.53787	210.27	4.02	325	6.22	13.8
3846226	4075183	104	5	3	53.9	4429.24597	82.17525	209.63	3.89	428.5	7.95	57.14
3846226	4075183	104	5	3	58.07	4570.66705	78.71413	196.68	3.39	227.28001	3.91	0
3846226	4075183	104	5	3	41.25	2998.7002	72.84587	116.63	2.83	153.53999	3.72	0
3846226	4075183	105	8	3	55.5	4056.5119	73.07099	221.18	3.99	294.76	5.31	2.07
3846226	4075183	105	8	3	27.98	2225.73999	80.74515	108.83	3.89	97.11	3.47	0
3846226	4075183	106	6	2	59.72	4241.12288	71.00867	259.76	4.35	245.09	4.1	1.33
3846226	4075183	106	6	2	34.5	2319.44214	69.00055	94.2	2.73	155.2	4.5	2.77
7186097	7880324	72	6	3	31.02	2161.65277	69.6884	225.57	7.27	164.12001	5.29	0
7186097	7880324	72	6	3	54.97	3437.82956	62.53669	133.7	2.43	166.8	3.03	77.15
7186097	7880324	72	6	3	32.17	1571.02307	49.35616	98.66	3.07	70.68	2.2	0
7186097	7880324	73	9	4	45.15	4734.35004	104.82149	306.49	6.79	1215.82	26.93	41.96
7186097	7880324	73	9	4	56.13	4748.43976	84.57031	193.29	3.44	258.26999	4.6	19.03
7186097	7880324	73	9	4	42.53	3274.39581	76.98332	185.54	4.36	100.04	2.35	0
7186097	7880324	73	9	4	26.7	1597.04016	59.78028	118.06	4.42	67.13	2.51	0
7186097	7880324	74	5	2	25.67	2128.896	102.77488	43.51	1.69	256.97	10.01	0
7186097	7880324	75	7	3	46.45	3896.67676	83.8885	236.61	5.09	152.12	3.27	43.54
7186097	7880324	75	7	3	45.18	3583.94905	79.30114	304.85	6.75	114.96	2.54	0
7186097	7880324	75	7	3	24.95	1150.04712	46.09407	68.93	2.76	28.21	1.13	0
7186097	7880324	76	7	3	70.42	3962.89752	56.27424	304.51	4.32	223.01001	3.17	1.87
7186097	7880324	76	7	3	43.15	3527.95599	81.73029	236.05	5.47	155.43	3.6	0
7186097	7880324	77	7	3	51.43	3865.57637	75.15069	259.48	5.05	129.97	2.53	0
7186097	7880324	77	7	3	37.13	3168.99466	85.31684	219.68	5.92	137.31	3.7	0
7186097	7880324	77	7	3	30.02	1402.73267	46.73179	27.03	0.9	43.54	1.45	0
7186097	7880324	78	8	4	45.57	3713.6516	81.49722	278.81	6.12	540.27	11.86	6.52
7186097	7880324	78	8	4	39.15	2984.06714	76.21781	183.31	4.68	106.34	2.72	0
7186097	7880324	78	8	4	37.87	3343.84726	88.27435	191.86	5.07	107.96	2.85	0
7186097	7880324	79	5	2	50.25	2178.72217	43.35766	86.57	1.72	59.11	1.18	4.49
7186097	7880324	80	7	3	52	3559.33835	68.43741	171.61	3.3	191.27	3.68	0
7186097	7880324	80	7	3	40.63	3378.33179	83.11836	207.19	5.1	106.05	2.61	0
7186097	7880324	80	7	3	44.83	2325.98022	51.8806	73.74	1.64	43.56	0.97	0
7186097	7880324	81	8	2	45.48	2653.49408	58.33094	157.98	3.47	78.59	1.73	0
7186097	7880324	82	7	3	59.52	4137.91977	69.52267	298.82	5.02	94.18	1.58	0.5
7186097	7880324	82	7	3	40.23	3172.51497	78.84539	236.42	5.88	50.31	1.25	0
7186097	7880324	84	6	2	55.2	3795.01843	68.74847	180.45	3.27	113.36	2.05	0
7186097	7880324	84	6	2	40.6	2165.0791	55.85139	63.89	1.57	34.67	0.85	0
7186097	7880324	85	5	2	41.67	2779.31757	66.68975	113.68	2.73	42.19	1.01	5.07
7186097	7880324	85	5	2	37.5	1897.73825	50.60635	17.47	0.47	76.74	2.05	0
7186097	7880324	86	8	3	24.28	2436.25641	104.29105	121.35	5	312.76	12.88	4.1
7186097	4075183	86	8	3	45.77	3072.85812	67.13842	173.86	3.8	142.3	3.11	0
7186097	4075183	87	5	1	41.23	1962.51904	49.15042	138.66	3.36	56.98	1.38	0
7186097	4075183	88	10	3	61.1	4583.85437	75.01521	320.18	5.24	366.64	6	7.32
7186097	4075183	88	10	3	33.65	2672.46472	79.41631	112.98	3.36	98.98	2.94	2.63
7186097	4075183	88	10	3	25.33	2067.54565	81.61364	76.92	3.04	132.69	5.24	1.21
7186097	4075183	90	7	3	49.2	4465.49933	90.73636	253.75	5.16	277.2	5.63	64.51
7186097	4075183	90	7	3	60.05	3280.08905	54.61035	187.38	3.12	116.02	1.93	0
7186097	4075183	90	7	3	32.78	1953.64075	59.5925	126.93	3.87	55.28	1.69	0
7186097	4075183	91	7	3	24.3	1611.41437	66.28516	90.05	3.71	55.74	2.29	0
7186097	4075183	91	7	3	87.7	4935.56464	56.27194	251.35	2.87	235.21	2.68	0
7186097	4075183	91	7	3	42.67	2503.4624	58.6749	168.51	3.95	67.27	1.58	0
7186097	4075183	92	9	4	73.77	4781.84219	64.81876	435.29	5.9	488.38001	6.62	31.48
7186097	4075183	92	9	4	62.73	3240.44336	51.64821	204.75	3.26	183.23	2.92	5.98
7186097	4075183	92	9	4	81.52	3926.20551	48.16445	272.47	3.34	155.35999	1.91	0
7186097	4075183	92	9	4	27.83	1664.16626	59.7904	93.34	3.35	74.82	2.69	0
7186097	4075183	94	7	2	43.92	2783.69504	63.36348	251.26	5.72	109.71	2.5	0
7186097	4075183	94	7	2	38.2	1888.172	49.42859	166.66	4.36	158.35001	4.15	0
7186097	4075183	95	9	4	44.12	1800.67065	40.80871	83.72	1.9	11.23	0.25	0
7186097	4075183	95	9	4	46.23	3398.41821	73.49918	181.16	3.92	155.27	3.36	0
7186097	4075183	97	7	3	40.88	2500.90125	61.16218	212.22	5.19	122.59	3	0
7186097	4075183	97	7	3	59.27	3238.45618	54.64212	218.46	3.69	110.28	1.86	1.89
7186097	4075183	97	7	3	36.5	2252.00317	61.69872	158.61	4.35	87.9	2.41	0
7186097	4075183	98	6	1	49.18	3246.22913	65.99748	254.07	5.17	70.87	1.44	0
7186097	4075183	100	5	2	27.98	1413.74582	50.51197	113.54	4.06	85.73	3.06	0
7186097	4075183	101	7	3	42.3	2894.59033	68.42599	177.21	4.19	63.1	1.49	0
7186097	4075183	101	7	3	36.93	2825.08276	76.49038	233.6	6.33	180.82	4.9	0
7186097	4075183	101	7	3	18.73	1403.38208	74.91363	135.68	7.24	81.5	4.35	0
7186097	4075183	103	7	2	78.47	4989.52814	63.57963	506.68	6.46	353.47	4.5	0.65
7186097	4075183	103	7	2	52.25	3619.10089	69.25802	276.3	5.29	191.76	3.67	0
7186097	4075183	104	5	3	53.9	3870.06247	71.80079	340.09	6.31	204.51	3.79	0
7186097	4075183	104	5	3	62.75	4471.9007	71.26535	257.35	4.1	174.28	2.78	0
7186097	4075183	104	5	3	41.25	2288.09033	55.46886	178.09	4.32	112.51	2.73	0
7186097	4075183	105	8	3	70.97	5288.43982	74.50501	488.87	6.89	407.31001	5.74	178.9
7186097	4075183	105	8	3	55.5	3409.48999	61.41602	299.96	5.4	332.97001	6	17.97
7186097	4075183	106	6	2	65.88	4352.08118	66.0472	429.86	6.52	294.97	4.48	0
7186097	4075183	106	6	2	34.5	1795.97009	53.21603	136.43	3.95	105.72	3.06	0
7186097	4075183	107	6	1	65.4	3955.87061	60.48732	379.65	5.81	276.07001	4.22	0
8780479	3123001	1	7	3	74.27	5789.24487	77.94496	293.23	3.95	253.39	3.41	0
8780479	3123001	1	7	3	42.6	3425.47053	80.38841	172.06	4.04	296.17	6.95	31.3
8780479	3123001	1	7	3	49.42	2630.07239	53.20802	103.8	2.1	60.26	1.22	0
8780479	3123001	2	8	3	58.27	4650.38934	79.79665	177.72	3.05	27.33	0.47	0
8780479	3123001	2	8	3	38.77	2696.42824	69.54785	199.29	5.14	158.88	4.1	0
8780479	3123001	2	8	3	22.5	2087.80408	92.77068	87.32	3.88	112.77	5.01	9.38
8780479	3123001	3	7	3	38.78	3788.7175	97.66498	166.77	4.3	394.99001	10.19	0
8780479	3123001	3	7	3	42.42	3287.66991	77.4806	183.36	4.32	150.64	3.55	0
8780479	3123001	3	7	3	27.75	1936.28796	69.74808	78.91	2.84	118.74	4.28	0
8780479	3123001	6	7	3	23.4	2069.68665	88.42988	7.6	0.32	72.55	3.1	0
8780479	3123001	7	7	2	47.53	3765.81113	79.19742	198.24	4.17	181.84	3.83	0
8780479	3123001	7	7	2	24.85	2558.62772	102.94355	156.15	6.28	101.14	4.07	0
8780479	3123001	8	7	2	26.87	2239.72192	83.36382	126.87	4.72	50.58	1.88	23.11
8780479	3123001	9	7	3	33.55	2168.83636	64.62275	108.56	3.24	36.35	1.08	0
8780479	3123001	10	7	3	49.7	2765.30698	55.63606	164.09	3.3	50.04	1.01	0
8780479	3123001	10	7	3	50.45	2918.31226	57.82997	98.72	1.96	110.69	2.19	0
8780479	3123001	13	6	2	66.83	4733.98218	70.81552	217.95	3.26	189.92	2.84	0
8780479	3123001	13	6	2	30.2	2509.57977	83.05971	80	2.65	157.28	5.21	0
8780479	3123001	14	9	2	47.37	4330.75902	91.4257	252.32	5.33	556.79001	11.75	7.45
8780479	3123001	14	9	2	46.02	3084.35114	67.01299	131.86	2.87	210.6	4.58	5.44
8780479	3123001	15	8	2	61.03	3168.95316	51.91317	122.25	2	86.45	1.42	0
8780479	3123001	15	8	2	33.97	2011.6084	59.20065	56.12	1.65	71.64	2.11	0
8780479	3123001	16	7	3	61.75	3564.03595	57.71484	303.95	4.92	238.34999	3.86	0.64
8780479	3123001	16	7	3	40.57	2679.159	66.02329	221.37	5.46	90.83	2.24	0
8780479	3123001	16	7	3	26.4	1725.50717	65.33331	75.8	2.87	136.67999	5.18	0
8780479	3123001	17	5	2	52.02	2233.8154	42.94271	84.21	1.62	41.58	0.8	0
8780479	3123001	17	5	2	49.23	2733.32764	55.50317	104.82	2.13	96.71	1.96	0
8780479	3123001	20	8	3	54.82	4277.74326	78.02162	177.04	3.23	240.59	4.39	0
8780479	3123001	20	8	3	33.75	2643.63882	78.31225	153.09	4.54	167.24	4.96	0.59
8780479	3123001	20	8	3	34.25	2267.56116	66.19135	64.87	1.89	112.55	3.29	0
8780479	3123001	21	6	2	43.68	3527.25507	80.73708	172.24	3.94	173.05	3.96	0
8780479	3123001	21	6	2	33.73	1830.85903	54.25812	42.23	1.25	26.3	0.78	0
8780479	3123001	22	7	3	18.73	1348.65042	71.93186	115.28	6.15	13.49	0.72	0
8780479	3123001	22	7	3	39.57	3159.9455	79.86215	203.26	5.14	279.43	7.06	0
8780479	3123001	22	7	3	27.38	2291.35736	83.65977	111.98	4.09	242.19	8.85	0
8780479	3123001	23	6	2	42.05	3141.76758	74.6958	132.09	3.14	44.15	1.05	0
8780479	3123001	23	6	2	39.3	2588.43298	65.85198	125.99	3.21	216.03001	5.5	0
8780479	3123001	24	10	3	49.2	3646.32376	74.09646	340.79	6.93	135.46	2.75	0
8780479	3123001	24	10	3	46	3838.70132	83.44761	189.29	4.12	257.31	5.59	14.52
[truncated: 2,338 more rows]
